# Supplementary material for: Epitranscriptomic profiling of m5C RNA methylation reveals a dynamic response to TSWV infection in tomato
Source: Front Plant Sci. 2026 Jan 22;16:1722290. doi: 10.3389/fpls.2025.1722290 (PMC12872788; doi:10.3389/fpls.2025.1722290)
Supplement: Supplementary file 1 [file Table1.xlsx]

## Sheet: Sheet1
GeneID	Transcript	note
Solyc03g098590.3	Solyc03g098590.3.1	RING/U-box superfamily protein (AHRD V3.3 *** AT3G19950.3)
Solyc04g026020.3	Solyc04g026020.3.1	Sieve element occlusion c (AHRD V3.3 *** E2FKK0_9SOLN)
Solyc06g060013.1	Solyc06g060013.1.1	Terpene synthase (AHRD V3.3 *** G5CV42_SOLLC)
Solyc06g084460.3	Solyc06g084460.3.1	Shikimate dehydrogenase, 3-dehydroquinate dehydratase (AHRD V3.3 *** A0A0K9PLS3_ZOSMR)
Solyc10g083690.3	Solyc10g083690.3.1	Cytochrome P450 (AHRD V3.3 *** Q8H0I7_PETHY)
Solyc11g007310.2	Solyc11g007310.2.1	Suppressor of gene silencing 3, putative (AHRD V3.3 *** A0A061FQZ7_THECC)
Solyc11g008730.2	Solyc11g008730.2.1	U11/U12 small nuclear ribonucleoprotein 25 kDa (AHRD V3.3 *** A0A0B0PJE8_GOSAR)
Solyc11g067230.2	Solyc11g067230.2.1	Katanin p60 ATPase-containing subunit A1 (AHRD V3.3 *** KTNA1_ARATH)
Solyc01g081470.3	Solyc01g081470.3.1	2-methoxy-6-polyprenyl-1,4-benzoquinol methylase, mitochondrial (AHRD V3.3 *** K4AY39_SOLLC)
Solyc02g094560.3	Solyc02g094560.3.1	Aminopeptidase (AHRD V3.3 *** G7KXA9_MEDTR)
Solyc03g043940.3	Solyc03g043940.3.1	O-methyltransferase, putative (AHRD V3.3 *-* B9SGP1_RICCO)
Solyc03g116100.3	Solyc03g116100.3.1	R2R3MYB transcription factor 31
Solyc04g072065.1	Solyc04g072065.1.1	Dynamin 4C-like protein (AHRD V3.3 *-* G7L7C0_MEDTR)
Solyc04g081610.1	Solyc04g081610.1.1	LOW QUALITY:Subtilisin-like protease SBT3.8 (AHRD V3.3 --* SBT38_ARATH)
Solyc05g005470.3	Solyc05g005470.3.1	Nucleoredoxin 1
Solyc06g059930.3	Solyc06g059930.3.1	sesquiterpene synthase 1
Solyc10g018250.2	Solyc10g018250.2.1	40S ribosomal protein S13 (AHRD V3.3 *** RS13_SOYBN)
Solyc02g079580.3	Solyc02g079580.3.1	Serine/threonine-protein kinase (AHRD V3.3 *** M5WPV3_PRUPE)
Solyc02g086990.3	Solyc02g086990.3.1	Cyclic nucleotide-gated channel (AHRD V3.3 *** A0A0K9PRG4_ZOSMR)
Solyc02g093020.3	Solyc02g093020.3.1	transmembrane protein, putative (DUF247) (AHRD V3.3 *** AT3G50120.1)
Solyc03g007850.1	Solyc03g007850.1.1	Crooked neck protein, putative (AHRD V3.3 *** B9RCP3_RICCO)
Solyc03g116465.1	Solyc03g116465.1.1	heavy metal atpase 4 (AHRD V3.3 --* AT2G19110.3)
Solyc04g082760.3	Solyc04g082760.3.1	SWI/SNF complex subunit SWI3B (AHRD V3.3 *** A0A0B0ME09_GOSAR)
Solyc05g054650.1	Solyc05g054650.1.1	Zinc finger family protein (AHRD V3.3 *** B9HM54_POPTR)
Solyc06g008880.3	Solyc06g008880.3.1	WD40 repeat-containing protein (AHRD V3.3 *** A0A118JWM1_CYNCS)
Solyc09g005630.3	Solyc09g005630.3.1	trichome birefringence-like protein (DUF828) (AHRD V3.3 *** AT5G01360.1)
Solyc11g071250.2	Solyc11g071250.2.1	Protein EMBRYONIC FLOWER 1-like protein (AHRD V3.3 *** A0A0B0NHJ8_GOSAR)
Solyc12g056840.2	Solyc12g056840.2.1	phosphopantothenate-cysteine ligase-like protein (AHRD V3.3 *** AT5G02080.7)
Solyc01g066680.3	Solyc01g066680.3.1	Pollen Ole e 1 allergen and extensin family protein, putative (AHRD V3.3 *** A0A061EQC5_THECC)
Solyc01g088440.2	Solyc01g088440.2.1	RING/U-box superfamily protein, putative (AHRD V3.3 *** A0A061FKE5_THECC)
Solyc03g005860.3	Solyc03g005860.3.1	ABC transporter B family protein (AHRD V3.3 *** G7ILW7_MEDTR)
Solyc03g026160.3	Solyc03g026160.3.1	LOW QUALITY:Unknown protein (AHRD V3.3 )
Solyc03g115610.3	Solyc03g115610.3.1	LRR receptor-like kinase family protein (AHRD V3.3 *** A0A072USD7_MEDTR)
Solyc03g122040.3	Solyc03g122040.3.1	Erect panicle 2 protein (AHRD V3.3 *-* I2AW42_9POAL)
Solyc03g123700.3	Solyc03g123700.3.1	muscle M-line assembly protein (AHRD V3.3 *** AT1G53800.1)
Solyc07g042600.2	Solyc07g042600.2.1	Transposon-like element Lyt2-2 DNA (AHRD V3.3 *** D5MNY6_SOLLC)
Solyc07g056510.3	Solyc07g056510.3.1	Glutathione S-transferase (AHRD V1 **** D3Y4H6_9ROSI)
Solyc08g069050.3	Solyc08g069050.3.1	Ubiquitin carboxyl-terminal hydrolase family protein (AHRD V3.3 *** D7LIB1_ARALL)
Solyc10g005020.3	Solyc10g005020.3.1	DUF4228 domain protein (AHRD V3.3 *** G7LHF9_MEDTR)
Solyc10g083450.2	Solyc10g083450.2.1	NAC domain protein (AHRD V3.3 *** A0JBY8_9ASPA)
Solyc11g071423.1	Solyc11g071423.1.1	Disease resistance protein (AHRD V3.3 *** A0A068EW38_SOLLC)
Solyc01g068180.3	Solyc01g068180.3.1	Pentatricopeptide repeat-containing protein (AHRD V3.3 *** A0A103Y1F7_CYNCS)
Solyc01g109290.3	Solyc01g109290.3.1	S-adenosyl-L-methionine-dependent methyltransferases superfamily protein
Solyc01g109550.2	Solyc01g109550.2.1	Mitochondrial transcription termination factor family protein (AHRD V3.3 *** AT3G18870.1)
Solyc03g025925.1	Solyc03g025925.1.1	F-box family protein (AHRD V3.3 --* D7LS19_ARALL)
Solyc04g014520.1	Solyc04g014520.1.1	LOW QUALITY:Transmembrane protein 45B (AHRD V3.3 *** A0A151U0K4_CAJCA)
Solyc04g078290.3	Solyc04g078290.3.1	Cytochrome P450 (AHRD V3.3 *** A0A103XWR5_CYNCS)
Solyc03g121480.3	Solyc03g121480.3.1	Thioredoxin, putative (AHRD V3.3 *** B9RK57_RICCO)
Solyc04g047680.1	Solyc04g047680.1.1	LOW QUALITY:Retrovirus-related Pol polyprotein from transposon TNT 1-94 (AHRD V3.3 --* A0A151TC71_CAJCA)
Solyc06g005160.3	Solyc06g005160.3.1	Ascorbate peroxidase (AHRD V3.3 *** Q9SMD3_SOLLC)
Solyc06g060490.3	Solyc06g060490.3.1	BZIP transcription factor (AHRD V3.3 *** A0A0K9NU16_ZOSMR)
Solyc09g091470.3	Solyc09g091470.3.1	3-ketoacyl-CoA thiolase (AHRD V3.3 *** P93112_9ROSI)
Solyc12g088010.2	Solyc12g088010.2.1	Golgi-body localization protein domain isoform 4 (AHRD V3.3 *** A0A061FEK5_THECC)
Solyc01g098030.3	Solyc01g098030.3.1	Hydroxyproline-rich glycoprotein family protein, putative isoform 1 (AHRD V3.3 *** A0A061GYH3_THECC)
Solyc01g102990.3	Solyc01g102990.3.1	ATP-dependent clp protease ATP-binding subunit clpx, putative (AHRD V3.3 *** B9SPA4_RICCO)
Solyc02g088120.3	Solyc02g088120.3.1	RNA-binding KH domain protein (AHRD V3.3 *-* G7KKX1_MEDTR)
Solyc03g007360.3	Solyc03g007360.3.1	Nodulin MtN3
Solyc04g015100.3	Solyc04g015100.3.1	Thiolase family protein (AHRD V3.3 *** AT5G47720.4)
Solyc05g013200.1	Solyc05g013200.1.1	Pentatricopeptide repeat-containing family protein (AHRD V3.3 *** B9HY03_POPTR)
Solyc05g045705.1	Solyc05g045705.1.1	CTD small phosphatase-like protein 2, putative (AHRD V3.3 *** A0A061F6J6_THECC)
Solyc05g054230.3	Solyc05g054230.3.1	Nudix hydrolase (AHRD V3.3 *** A0A061GGI6_THECC)
Solyc12g096980.2	Solyc12g096980.2.1	auxin-regulated IAA11
Solyc01g056720.3	Solyc01g056720.3.1	small basic intrinsic protein 2.1
Solyc00g201160.3	Solyc00g201160.3.1	Serine/threonine-protein kinase (AHRD V3.3 *-* K4BUH3_SOLLC)
Solyc02g021270.3	Solyc02g021270.3.1	Pentatricopeptide repeat-containing protein, putative (AHRD V3.3 *** B9RY36_RICCO)
Solyc07g005230.2	Solyc07g005230.2.1	Respiratory burst oxidase-B-like protein (AHRD V3.3 --* M8CH43_AEGTA)
Solyc03g007830.3	Solyc03g007830.3.1	Protein curvature thylakoid chloroplastic-like (AHRD V3.3 *-* A0A061SMW2_9CHLO)
Solyc12g096520.2	Solyc12g096520.2.1	Peroxidase (AHRD V3.3 *** K4DHC6_SOLLC)
Solyc01g081410.3	Solyc01g081410.3.1	Major facilitator superfamily protein (AHRD V3.3 *** AT5G45275.1)
Solyc07g055310.1	Solyc07g055310.1.1	Pentatricopeptide repeat-containing protein (AHRD V3.3 *** A0A061E4M2_THECC)
Solyc04g071430.2	Solyc04g071430.2.1	WAT1-related protein (AHRD V3.3 *** K4BTD5_SOLLC)
Solyc05g052640.3	Solyc05g052640.3.1	Mitochondrial substrate carrier family protein (AHRD V3.3 *** AT2G39970.1)
Solyc12g056860.2	Solyc12g056860.2.1	bZIP transcription factor family protein (AHRD V3.3 *** AT1G77920.1)
Solyc10g079320.2	Solyc10g079320.2.1	Glycosyltransferase (AHRD V3.3 *** K4D2H3_SOLLC)
Solyc09g072885.1	Solyc09g072885.1.1	Transducin/WD40 repeat-like superfamily protein (AHRD V3.3 --* AT4G21130.1)
Solyc09g011490.3	Solyc09g011490.3.1	Glutathione S-transferase-like protein (AHRD V3.3 *** K7VK72_SOLTU)
Solyc02g088660.3	Solyc02g088660.3.1	BAG family molecular chaperone regulator 8, chloroplastic (AHRD V3.3 *** A0A0B0MGC2_GOSAR)
Solyc06g053920.3	Solyc06g053920.3.1	inactive purple acid phosphatase-like protein (AHRD V3.3 *-* AT1G42430.1)
Solyc09g008640.1	Solyc09g008640.1.1	Kinase family protein (AHRD V3.3 *** A0A061EUG0_THECC)
Solyc02g091830.3	Solyc02g091830.3.1	Phosphotransferase (AHRD V3.3 *** K4BCY1_SOLLC)
Solyc11g064953.1	Solyc11g064953.1.1	BZIP transcription factor (AHRD V3.3 *-* Q9SQK1_TOBAC)
Solyc05g014640.3	Solyc05g014640.3.1	RUN and FYVE domain-containing protein 2 (AHRD V3.3 *** A0A0B0N071_GOSAR)
Solyc12g096510.2	Solyc12g096510.2.1	Pentatricopeptide repeat-containing protein (AHRD V3.3 *** A0A118K2D4_CYNCS)
Solyc01g109080.3	Solyc01g109080.3.1	Serine/threonine-protein kinase SMG1 (AHRD V3.3 *** A0A0B2PF15_GLYSO)
Solyc04g007320.2	Solyc04g007320.2.1	Disease resistance protein (TIR-NBS-LRR class), putative (AHRD V3.3 *** Q2HUD1_MEDTR)
Solyc08g082100.3	Solyc08g082100.3.1	WD40 repeat nucleoporin similar to SEH1 (AHRD V3.3 *** D7UPM8_LOTJA)
Solyc03g063900.1	Solyc03g063900.1.1	LOW QUALITY:Mitochondrial transcription termination factor family protein (AHRD V3.3 --* AT4G09620.3)
Solyc02g085120.3	Solyc02g085120.3.1	Laccase (AHRD V3.3 *** I1LHT8_SOYBN)
Solyc05g052790.3	Solyc05g052790.3.1	nucleotide-sugar transporter family protein
Solyc02g086300.3	Solyc02g086300.3.1	Class I glutamine amidotransferase-like superfamily protein (AHRD V3.3 *** AT5G38200.1)
Solyc08g023570.2	Solyc08g023570.2.1	WD repeat-containing protein 48 (AHRD V3.3 *-* A0A1D1XI50_9ARAE)
Solyc09g098340.3	Solyc09g098340.3.1	Eukaryotic aspartyl protease family protein (AHRD V3.3 *** AT1G05840.1)
Solyc07g063570.3	Solyc07g063570.3.1	Cytochrome c-type biogenesis ccda-like chloroplastic protein (AHRD V3.3 *** CCDA_ARATH)
Solyc03g098240.3	Solyc03g098240.3.1	glutamate decarboxylase
Solyc02g037550.3	Solyc02g037550.3.1	Auxin efflux carrier family protein (AHRD V3.3 *** AT1G76520.2)
Solyc03g078055.1	Solyc03g078055.1.1	S-adenosyl-L-methionine-dependent methyltransferases superfamily protein (AHRD V3.3 *-* AT1G26850.3)
Solyc03g019940.3	Solyc03g019940.3.1	Asparaginyl-tRNA synthetase family protein (AHRD V3.3 *** U5FL49_POPTR)
Solyc06g072660.3	Solyc06g072660.3.1	Protein DEK (AHRD V3.3 *** A0A0B2QBX5_GLYSO)
Solyc02g069543.1	Solyc02g069543.1.1	LOW QUALITY:Protein prune-like protein (AHRD V3.3 *-* W9RW59_9ROSA)
Solyc08g062383.1	Solyc08g062383.1.1	2-oxoglutarate (2OG) and Fe(II)-dependent oxygenase superfamily protein (AHRD V3.3 *-* AT1G78550.1)
Solyc03g082860.3	Solyc03g082860.3.1	Histone-lysine N-methyltransferase (AHRD V3.3 *** W9S1W1_9ROSA)
Solyc01g100200.3	Solyc01g100200.3.1	gras4
Solyc06g072650.1	Solyc06g072650.1.1	LOW QUALITY:Small auxin up-regulated RNA61
Solyc07g008070.1	Solyc07g008070.1.1	LOW QUALITY:Calcium-dependent lipid-binding (CaLB domain) family protein (AHRD V3.3 *** G7I6T6_MEDTR)
Solyc12g007150.2	Solyc12g007150.2.1	rop guanine nucleotide exchange factor-like protein (AHRD V3.3 *** AT1G52240.1)
Solyc05g010270.1	Solyc05g010270.1.1	LOW QUALITY:piezo-type mechanosensitive ion channel component (AHRD V3.3 --* AT2G48060.3)
Solyc07g025105.1	Solyc07g025105.1.1	F-box family protein, putative (AHRD V3.3 *** A0A061GHK4_THECC)
Solyc07g065790.2	Solyc07g065790.2.1	LOW QUALITY:transmembrane protein C9orf5 protein (AHRD V3.3 *** AT5G55960.1)
Solyc06g068560.3	Solyc06g068560.3.1	Major facilitator superfamily protein (AHRD V3.3 *** AT1G79710.2)
Solyc08g006605.1	Solyc08g006605.1.1	dynamin related protein (AHRD V3.3 *** AT2G14120.4)
Solyc12g005050.2	Solyc12g005050.2.1	HAUS augmin-like complex subunit 4 (AHRD V3.3 *** A0A0B2P0N3_GLYSO)
Solyc01g007780.3	Solyc01g007780.3.1	HVA22-like protein (AHRD V3.3 *** M1BCP5_SOLTU)
Solyc02g094570.3	Solyc02g094570.3.1	Kinase family protein (AHRD V3.3 *** B9GNF8_POPTR)
Solyc02g021260.2	Solyc02g021260.2.1	AP2/B3-like transcriptional factor family protein, putative (AHRD V3.3 *-* A0A061DGP3_THECC)
Solyc07g053920.3	Solyc07g053920.3.1	Mannan endo-1,4-beta-mannosidase 2 (AHRD V3.3 *** MAN2_ARATH)
Solyc12g006000.1	Solyc12g006000.1.1	ENTH/ANTH/VHS superfamily protein (AHRD V3.3 *** AT1G05020.1)
Solyc03g114820.3	Solyc03g114820.3.1	Adenine nucleotide alpha hydrolases-like superfamily protein, putative (AHRD V3.3 *** A0A061FX93_THECC)
Solyc06g073960.3	Solyc06g073960.3.1	Serine/threonine-protein phosphatase (AHRD V3.3 *** K4C9B4_SOLLC)
Solyc05g011840.3	Solyc05g011840.3.1	AGC (cAMP-dependent, cGMP-dependent and protein kinase C) kinase family protein (AHRD V3.3 --* AT4G14350.4)
Solyc02g093220.3	Solyc02g093220.3.1	F-box family protein (AHRD V3.3 *** D7MKT1_ARALL)
Solyc06g072710.3	Solyc06g072710.3.1	Sigma factor (AHRD V3.3 *** Q9SLX3_TOBAC)
Solyc02g080260.3	Solyc02g080260.3.1	Woolly
Solyc06g051825.1	Solyc06g051825.1.1	Excinuclease ABC, C subunit, N-terminal (AHRD V3.3 --* AT2G30350.2)
Solyc05g014690.2	Solyc05g014690.2.1	RNA helicase DEAH-box14
Solyc03g071690.3	Solyc03g071690.3.1	Non-symbiotic hemoglobin 1 (AHRD V3.3 *** A0A199VNT0_ANACO)
Solyc12g096330.2	Solyc12g096330.2.1	methyltransferase (AHRD V3.3 *** AT5G10620.2)
Solyc01g010937.1	Solyc01g010937.1.1	LOW QUALITY:BED zinc finger,hAT family dimerization domain (AHRD V3.3 *** A0A061FVD3_THECC)
Solyc10g008460.3	Solyc10g008460.3.1	LanC-like protein 2 (AHRD V3.3 *** A0A0B2RC28_GLYSO)
Solyc03g025855.1	Solyc03g025855.1.1	S-adenosyl-L-methionine-dependent methyltransferases superfamily protein (AHRD V3.3 --* AT3G17365.1)
Solyc04g055160.3	Solyc04g055160.3.1	N-lysine methyltransferase (AHRD V3.3 *** AT1G78150.2)
Solyc11g017060.2	Solyc11g017060.2.1	Maturase K (AHRD V3.3 --* Q5GIQ6_9MYRT)
Solyc01g097390.3	Solyc01g097390.3.1	NAD(P)-linked oxidoreductase superfamily protein (AHRD V3.3 *** A0A061F182_THECC)
Solyc09g065590.3	Solyc09g065590.3.1	auxin canalization protein (DUF828) (AHRD V3.3 *** AT3G22810.1)
Solyc02g071040.3	Solyc02g071040.3.1	Starch synthase, chloroplastic/amyloplastic (AHRD V3.3 *** A0A0V0IXC3_SOLCH)
Solyc02g065390.1	Solyc02g065390.1.1	LOW QUALITY:NAD(P)H-quinone oxidoreductase subunit 5, chloroplastic (AHRD V3.3 --* NU5C_TECST)
Solyc09g090130.3	Solyc09g090130.3.1	R2R3MYB transcription factor 15
Solyc12g098190.2	Solyc12g098190.2.1	F-box family protein (AHRD V3.3 *** AT2G02240.1)
Solyc09g008150.2	Solyc09g008150.2.1	Transcription initiation factor TFIID subunit-like protein (AHRD V3.3 *** A0A072VQR3_MEDTR)
Solyc07g045340.3	Solyc07g045340.3.1	RPM1-interacting protein 4 family protein (AHRD V3.3 *** A0A061DN91_THECC)
Solyc08g013890.3	Solyc08g013890.3.1	GPI-anchored protein (AHRD V3.3 *-* AT2G30700.2)
Solyc01g087990.3	Solyc01g087990.3.1	MADS-box transcription factor AGAMOUS-like protein (AHRD V3.3 *** A0A142CJ66_CAMSI)
Solyc11g066780.2	Solyc11g066780.2.1	Nucleosome-remodeling factor subunit BPTF (AHRD V3.3 *** W9S0X5_9ROSA)
Solyc10g076450.2	Solyc10g076450.2.1	Ethylene-overproduction protein 1 (AHRD V3.3 *** W9R4D2_9ROSA)
Solyc12g007290.1	Solyc12g007290.1.1	LOW QUALITY:Unknown protein (AHRD V3.3 )
Solyc06g083130.3	Solyc06g083130.3.1	dCTP pyrophosphatase 1 (AHRD V3.3 *** A0A151QMJ8_CAJCA)
Solyc12g099430.2	Solyc12g099430.2.1	Epoxide hydrolase (AHRD V3.3 *** A0A072UTA2_MEDTR)
Solyc09g072800.3	Solyc09g072800.3.1	Aspartyl/glutamyl-tRNA(Asn/Gln) amidotransferase subunit B, putative isoform 3 (AHRD V3.3 *-* A0A061DK46_THECC)
Solyc02g091660.3	Solyc02g091660.3.1	Transcription factor GTE4 (AHRD V3.3 *** A0A0B2QCM2_GLYSO)
Solyc05g026360.3	Solyc05g026360.3.1	Pollen-specific SF21-like protein (AHRD V3.3 *** G7LJK8_MEDTR)
Solyc02g012020.2	Solyc02g012020.2.1	ATP synthase subunit b, chloroplastic (AHRD V3.3 *** ATPF_NICTO)
Solyc10g079050.2	Solyc10g079050.2.1	BHLH transcription factor o95
Solyc02g083120.2	Solyc02g083120.2.1	DUF241 domain protein (AHRD V3.3 *** G7LA88_MEDTR)
Solyc11g066540.2	Solyc11g066540.2.1	HAD superfamily, subfamily IIIB acid phosphatase (AHRD V3.3 --* AT2G38600.2)
Solyc01g103310.3	Solyc01g103310.3.1	Binding protein, putative isoform 3 (AHRD V3.3 *-* A0A061DJC6_THECC)
Solyc06g076660.3	Solyc06g076660.3.1	proliferating cell nuclear antigen
Solyc04g077510.3	Solyc04g077510.3.1	Growth-regulating factor (AHRD V3.3 *** A0A072VEY4_MEDTR)
Solyc08g061880.2	Solyc08g061880.2.1	Peroxisome biogenesis factor 10 (AHRD V3.3 *-* B9U2H6_TOBAC)
Solyc11g044910.2	Solyc11g044910.2.1	Beta-D-xylosidase family protein (AHRD V3.3 *** B9HWX2_POPTR)
Solyc02g092920.3	Solyc02g092920.3.1	heavy metal atpase 1 (AHRD V3.3 *** AT4G37270.1)
Solyc12g006050.2	Solyc12g006050.2.1	Major facilitator superfamily protein (AHRD V3.3 *** AT3G21670.1)
Solyc04g008370.2	Solyc04g008370.2.1	Serine/threonine-protein kinase (AHRD V3.3 *** M1CVL4_SOLTU)
Solyc11g012020.2	Solyc11g012020.2.1	EH domain-containing protein 1 (AHRD V3.3 *** A0A1D1YR31_9ARAE)
Solyc11g011410.2	Solyc11g011410.2.1	Pentatricopeptide repeat-containing family protein (AHRD V3.3 *** U5FHA0_POPTR)
Solyc07g045420.3	Solyc07g045420.3.1	ABC1 kinase (AHRD V3.3 *** B9DGY1_ARATH)
Solyc04g079690.3	Solyc04g079690.3.1	Dual-specific kinase DSK1 (AHRD V3.3 *** Q9FVN2_TOBAC)
Solyc08g082750.3	Solyc08g082750.3.1	Plant regulator RWP-RK family protein (AHRD V3.3 *** G7IAL8_MEDTR)
Solyc01g098610.3	Solyc01g098610.3.1	glutathione synthetase 2
Solyc01g098600.3	Solyc01g098600.3.1	transmembrane protein, putative (DUF1068) (AHRD V3.3 *** AT1G05070.1)
Solyc06g053950.2	Solyc06g053950.2.1	Heat shock transcription factor (AHRD V3.3 *-* A0A076L230_GOSHI)
Solyc09g064610.3	Solyc09g064610.3.1	NBS-LRR resistance protein (AHRD V3.3 *** B6E013_SOLBU)
Solyc01g100930.3	Solyc01g100930.3.1	GDSL esterase/lipase (AHRD V3.3 *** W9R052_9ROSA)
Solyc02g081120.3	Solyc02g081120.3.1	class 1 knotted-like homeodomain protein
Solyc07g056140.3	Solyc07g056140.3.1	ADP-glucose pyrophosphorylase small subunit
Solyc09g098080.3	Solyc09g098080.3.1	Glycosyltransferase (AHRD V3.3 *** K4CWX9_SOLLC)
Solyc05g053850.3	Solyc05g053850.3.1	protein SELF PRUNING 5G
Solyc07g055215.1	Solyc07g055215.1.1	RING/FYVE/PHD zinc finger superfamily protein, putative (AHRD V3.3 *-* A0A061GDI8_THECC)
Solyc02g036310.3	Solyc02g036310.3.1	Malonyl-CoA decarboxylase (AHRD V3.3 *-* A0A103Y230_CYNCS)
Solyc03g095760.3	Solyc03g095760.3.1	Rhodanese-like domain-containing protein (AHRD V3.3 *** A0A124SGQ2_CYNCS)
Solyc04g076100.3	Solyc04g076100.3.1	Pesticidal crystal cry8Ba (AHRD V3.3 *** A0A0B0MPH2_GOSAR)
Solyc10g085010.2	Solyc10g085010.2.1	PAR1 protein (AHRD V3.3 *** A0A061EYI9_THECC)
Solyc04g009630.3	Solyc04g009630.3.1	Alpha-glucosidase (AHRD V3.3 *** L0G8H1_CAMSI)
Solyc06g084370.1	Solyc06g084370.1.1	LOW QUALITY:sodium hydrogen exchanger 4 (AHRD V3.3 --* AT3G06370.4)
Solyc07g045540.3	Solyc07g045540.3.1	Glucose-6-phosphate 1-dehydrogenase (AHRD V3.3 *** K4CEW0_SOLLC)
Solyc06g005940.3	Solyc06g005940.3.1	Protein disulfide-isomerase (AHRD V3.3 *** K4C376_SOLLC)
Solyc01g010940.3	Solyc01g010940.3.1	Transmembrane emp24 domain-containing protein 10 (AHRD V3.3 *** W9SPK8_9ROSA)
Solyc07g062140.3	Solyc07g062140.3.1	trehalose-phosphate synthase 1
Solyc06g069690.3	Solyc06g069690.3.1	Timing of cab expression 1/pseudo-response regulator 1 (AHRD V3.3 *-* J9PWT0_NICAT)
Solyc07g049360.3	Solyc07g049360.3.1	Small ubiquitin-related modifier (AHRD V3.3 *** A0A0V0H2J3_SOLCH)
Solyc06g008610.3	Solyc06g008610.3.1	WRKY transcription factor 21
Solyc09g009580.3	Solyc09g009580.3.1	Fatty acyl-CoA reductase (AHRD V3.3 *** K4CQY7_SOLLC)
Solyc07g039570.3	Solyc07g039570.3.1	bHLH transcription factor 051
Solyc01g091380.3	Solyc01g091380.3.1	Microtubule-associated protein-like (AHRD V3.3 *** A0A0K9PJG1_ZOSMR)
Solyc02g083940.3	Solyc02g083940.3.1	ubiquitin ligase complex subunit 1-like
Solyc08g007110.3	Solyc08g007110.3.1	Regulator of nonsense transcripts 1 homolog (AHRD V3.3 *** RENT1_ARATH)
Solyc03g097260.3	Solyc03g097260.3.1	RING/FYVE/PHD zinc finger protein, putative (AHRD V3.3 *** G7K541_MEDTR)
Solyc06g007130.4	Solyc06g007130.4.1	omega-3 fatty acid desaturase-3
Solyc08g061480.3	Solyc08g061480.3.1	Chalcone--flavonone isomerase (AHRD V3.3 *** A0A1D1XWC4_9ARAE)
Solyc10g007950.3	Solyc10g007950.3.1	Trehalose-6-phosphate synthase, putative (AHRD V3.3 *** B9S8D6_RICCO)
Solyc03g113340.3	Solyc03g113340.3.1	Nodulin-like / Major Facilitator Superfamily protein (AHRD V3.3 *** AT1G74780.1)
Solyc06g034230.2	Solyc06g034230.2.1	Ubiquitin carboxyl-terminal hydrolase family protein (AHRD V3.3 *-* AT1G71850.1)
Solyc01g010390.3	Solyc01g010390.3.1	Beta-glucosidase, putative (AHRD V3.3 *** B9REF8_RICCO)
Solyc09g074990.3	Solyc09g074990.3.1	DNA mismatch repair protein (AHRD V3.3 *** AT4G02460.1)
Solyc10g007700.3	Solyc10g007700.3.1	Ras-related protein (AHRD V3.3 *** W9R1W6_9ROSA)
Solyc07g044980.3	Solyc07g044980.3.1	NIM1-like protein 2
Solyc04g058190.3	Solyc04g058190.3.1	PHD finger family protein (AHRD V3.3 *** B9GTY7_POPTR)
Solyc01g097610.3	Solyc01g097610.3.1	F-box family protein, putative (AHRD V3.3 *** A0A061DH99_THECC)
Solyc03g111580.3	Solyc03g111580.3.1	Zinc finger transcription factor 27
Solyc10g085320.2	Solyc10g085320.2.1	Trichome birefringence-like protein (AHRD V3.3 *** G7JKP3_MEDTR)
Solyc04g064560.3	Solyc04g064560.3.1	Small RNA degrading nuclease (AHRD V3.3 *** A0A072VFB2_MEDTR)
Solyc10g005260.3	Solyc10g005260.3.1	RNA-binding family protein (AHRD V3.3 *** A0A061FD24_THECC)
Solyc04g082330.3	Solyc04g082330.3.1	pre-rRNA-processing TSR1-like protein (AHRD V3.3 *** AT1G42440.1)
Solyc02g091790.3	Solyc02g091790.3.1	Transducin/WD40 repeat-like superfamily protein (AHRD V3.3 *** AT3G49660.1)
Solyc04g063320.1	Solyc04g063320.1.1	Acyl-CoA N-acyltransferase with RING/FYVE/PHD-type zinc finger domain-containing protein (AHRD V3.3 --* AT3G53680.2)
Solyc02g069140.2	Solyc02g069140.2.1	Leucyl-tRNA synthetase, putative (AHRD V3.3 *** B9SZE7_RICCO)
Solyc03g117490.3	Solyc03g117490.3.1	Glycerol kinase (AHRD V3.3 *** GLPK_ARATH)
Solyc02g078690.2	Solyc02g078690.2.1	Carboxypeptidase (AHRD V3.3 *** K4B993_SOLLC)
Solyc02g092620.3	Solyc02g092620.3.1	Phototropic-responsive NPH3 family protein (AHRD V3.3 *-* A0A061DGZ5_THECC)
Solyc08g061610.3	Solyc08g061610.3.1	P-type ATPase of Arabidopsis 2 (AHRD V3.3 *** AT5G21930.2)
Solyc10g077050.2	Solyc10g077050.2.1	S-acyltransferase (AHRD V3.3 *** K4D247_SOLLC)
Solyc12g042990.2	Solyc12g042990.2.1	CASC3/barentsz eIF4AIII-binding protein (AHRD V3.3 *** A0A072UG99_MEDTR)
Solyc05g009010.1	Solyc05g009010.1.1	Protein kinase family protein (AHRD V3.3 *-* AT5G38210.1)
Solyc01g109560.3	Solyc01g109560.3.1	Guanine nucleotide-binding protein subunit beta (AHRD V3.3 *** GBB_SOLTU)
Solyc06g082600.3	Solyc06g082600.3.1	Ubiquitin-conjugating enzyme E2-like protein (AHRD V3.3 *** Q2PYY4_SOLTU)
Solyc01g081240.3	Solyc01g081240.3.1	Pentatricopeptide repeat-containing protein (AHRD V3.3 *** A0A103Y130_CYNCS)
Solyc03g007700.1	Solyc03g007700.1.1	LOW QUALITY:Membrane-associated kinase regulator, putative (AHRD V3.3 *** G7IDX6_MEDTR)
Solyc10g039290.2	Solyc10g039290.2.1	Nitrate transporter protein 1.2-like protein (AHRD V3.3 *** A0A0H3WEV3_CAMSI)
Solyc01g096900.3	Solyc01g096900.3.1	DNA GYRASE A (AHRD V3.3 *** AT3G10690.1)
Solyc02g055467.1	Solyc02g055467.1.1	Disease resistance protein (CC-NBS-LRR class) family (AHRD V3.3 --* AT5G43740.2)
Solyc09g090940.3	Solyc09g090940.3.1	Nuclear transport factor 2 (AHRD V3.3 *** A0A103Y0S2_CYNCS)
Solyc09g009430.3	Solyc09g009430.3.1	Cell division protein ftsZ, putative (AHRD V3.3 *** B9SRX2_RICCO)
Solyc03g059310.3	Solyc03g059310.3.1	Transducin/WD40 repeat-like superfamily protein (AHRD V3.3 *** AT3G18140.1)
Solyc11g011370.2	Solyc11g011370.2.1	Condensin complex subunit 3 (AHRD V3.3 *** A0A0B0N462_GOSAR)
Solyc10g085580.2	Solyc10g085580.2.1	putative embryo sac development arrest 7
Solyc06g082260.3	Solyc06g082260.3.1	Laccase (AHRD V3.3 *** A0A1B0YZD2_DAUCA)
Solyc06g063410.3	Solyc06g063410.3.1	ATP-dependent clp protease ATP-binding subunit clpx, putative (AHRD V3.3 *** B9S1U1_RICCO)
Solyc01g096960.3	Solyc01g096960.3.1	Heat shock family protein (AHRD V3.3 *-* D7LG79_ARALL)
Solyc08g067840.3	Solyc08g067840.3.1	Photosystem II reaction center PsbP family protein (AHRD V3.3 *** A0A0F7GYP2_9ROSI)
Solyc10g008140.3	Solyc10g008140.3.1	Prohibitin, putative (AHRD V3.3 *** B9RVS2_RICCO)
Solyc04g079125.1	Solyc04g079125.1.1	B3 domain-containing protein (AHRD V3.3 *** A0A0B2P5H6_GLYSO)
Solyc03g113720.3	Solyc03g113720.3.1	Two-component response regulator (AHRD V3.3 *** W9S9I1_9ROSA)
Solyc11g071960.2	Solyc11g071960.2.1	Sulfhydryl oxidase (AHRD V3.3 *** K4DAQ3_SOLLC)
Solyc10g081260.2	Solyc10g081260.2.1	Protein DETOXIFICATION (AHRD V3.3 *** K4D313_SOLLC)
Solyc10g018100.2	Solyc10g018100.2.1	RNA-binding domain CCCH-type zinc finger protein (AHRD V3.3 *-* G7JUR4_MEDTR)
Solyc08g081457.1	Solyc08g081457.1.1	IQ-domain 28 (AHRD V3.3 --* AT1G14380.7)
Solyc03g110885.1	Solyc03g110885.1.1	DNA-directed RNA polymerase subunit beta (AHRD V3.3 *** K4BJV1_SOLLC)
Solyc07g042890.3	Solyc07g042890.3.1	MAP kinase kinase kinase 47
Solyc07g040980.3	Solyc07g040980.3.1	Serine/arginine repetitive matrix protein 2 isoform 2 (AHRD V3.3 *** A0A061GLE4_THECC)
Solyc04g049490.3	Solyc04g049490.3.1	Membrane trafficking VPS53 family protein (AHRD V3.3 *** AT1G50500.4)
Solyc05g054720.3	Solyc05g054720.3.1	Protein TIC 20, chloroplastic (AHRD V3.3 *** A0A0B2STH9_GLYSO)
Solyc11g008270.2	Solyc11g008270.2.1	DUF4050 family protein (AHRD V3.3 *** A0A072VNV4_MEDTR)
Solyc10g085670.2	Solyc10g085670.2.1	MAP kinase kinase kinase 79
Solyc10g018540.2	Solyc10g018540.2.1	DNA mismatch repair protein MutS (AHRD V3.3 *-* G7K3K2_MEDTR)
Solyc01g090450.3	Solyc01g090450.3.1	Actin-related protein 2/3 complex subunit 5 (AHRD V3.3 *** A0A0V0HA93_SOLCH)
Solyc12g099890.2	Solyc12g099890.2.1	Protein SDA1 like (AHRD V3.3 *** A0A0B2SJ94_GLYSO)
Solyc11g019970.2	Solyc11g019970.2.1	Ubiquitin carboxyl-terminal hydrolase family protein (AHRD V3.3 *** AT5G48040.1)
Solyc03g083420.3	Solyc03g083420.3.1	OBP3-responsive protein 1 (AHRD V3.3 *** AT5G53450.1)
Solyc08g036600.2	Solyc08g036600.2.1	Transducin/WD40 repeat protein (AHRD V3.3 *-* G7L4S7_MEDTR)
Solyc07g066420.3	Solyc07g066420.3.1	Peptidyl-prolyl cis-trans isomerase-like protein (AHRD V3.3 *** A0A072U025_MEDTR)
Solyc02g086540.2	Solyc02g086540.2.1	Core-2/I-branching beta-1,6-N-acetylglucosaminyltransferase family protein (AHRD V3.3 *** AT5G14550.1)
Solyc02g092570.1	Solyc02g092570.1.1	Transcription factor GRAS (AHRD V3.3 *** A0A103Y551_CYNCS)
Solyc08g068780.2	Solyc08g068780.2.1	N-hydroxycinnamoyl-CoA:tyramine N-hydroxycinnamoyl transferase THT7-8
Solyc09g098050.2	Solyc09g098050.2.1	Ankyrin repeat-containing protein (AHRD V3.3 *** A0A0B2SGR8_GLYSO)
Solyc02g050280.3	Solyc02g050280.3.1	SNF2 domain-containing protein / helicase domain-containing protein / zinc finger protein-like protein (AHRD V3.3 *** AT1G50410.4)
Solyc09g075170.1	Solyc09g075170.1.1	Pentatricopeptide repeat (PPR) superfamily protein (AHRD V3.3 *** AT3G62890.1)
Solyc06g063250.3	Solyc06g063250.3.1	Metal tolerance protein C4 (AHRD V3.3 *** X5D917_TOBAC)
Solyc11g012780.2	Solyc11g012780.2.1	Calcium-dependent lipid-binding (CaLB domain) family protein (AHRD V3.3 *** AT5G47710.4)
Solyc03g111425.1	Solyc03g111425.1.1	DnaJ heat shock amino-terminal domain protein (AHRD V3.3 --* AT5G53150.6)
Solyc06g067960.3	Solyc06g067960.3.1	Glutaredoxin (AHRD V3.3 *** A0A103XX44_CYNCS)
Solyc06g074450.2	Solyc06g074450.2.1	Protein FRIGIDA-like protein (AHRD V3.3 *** A0A0B0P3W9_GOSAR)
Solyc07g056460.3	Solyc07g056460.3.1	Glutathione S-transferase-like protein (AHRD V1 **** Q8GVD1_SOLLC)
Solyc12g009890.2	Solyc12g009890.2.1	Vacuolar ATPase subunit H protein (AHRD V3.3 *** B6SIW6_MAIZE)
Solyc04g082070.3	Solyc04g082070.3.1	tRNA pseudouridine synthase (AHRD V3.3 *** B9H5D6_POPTR)
Solyc05g054980.3	Solyc05g054980.3.1	Serine/threonine-protein phosphatase 2A regulatory subunit B'' subunit alpha (AHRD V3.3 *** A0A0B0NW47_GOSAR)
Solyc01g108650.2	Solyc01g108650.2.1	LOW QUALITY:embryo defective 1273 (AHRD V3.3 *** AT1G49510.3)
Solyc02g078805.1	Solyc02g078805.1.1	Katanin p80 WD40 repeat-containing subunit B1 homolog (AHRD V3.3 *** K4B9A4_SOLLC)
Solyc08g008410.3	Solyc08g008410.3.1	Plant regulator RWP-RK family protein (AHRD V3.3 *** G7IAL8_MEDTR)
Solyc01g099660.3	Solyc01g099660.3.1	Heat shock protein 70 (AHRD V3.3 *** Q9M4E8_CUCSA)
Solyc05g051560.3	Solyc05g051560.3.1	Mitochondrial substrate carrier family protein (AHRD V3.3 *** AT5G64970.1)
Solyc12g043005.1	Solyc12g043005.1.1	Coatomer subunit beta-like protein (AHRD V3.3 *-* A0A072UH84_MEDTR)
Solyc02g083470.3	Solyc02g083470.3.1	Pre-rRNA-processing protein ESF1, putative (AHRD V3.3 *** B9T718_RICCO)
Solyc09g092560.3	Solyc09g092560.3.1	Cytochrome P450 (AHRD V3.3 *** A0A061FSW2_THECC)
Solyc01g112300.3	Solyc01g112300.3.1	Chloride channel protein (AHRD V3.3 *-* A0A0V0ITC5_SOLCH)
Solyc05g051370.3	Solyc05g051370.3.1	Transcription initiation factor TFIID subunit 8 (AHRD V3.3 *** A0A0B0P5F6_GOSAR)
Solyc03g026060.3	Solyc03g026060.3.1	Ankyrin repeat-containing protein, putative (AHRD V3.3 *** B9R9E4_RICCO)
Solyc07g006190.3	Solyc07g006190.3.1	5'-nucleotidase domain-containing protein (AHRD V3.3 *** A0A0B2Q7B7_GLYSO)
Solyc04g015970.3	Solyc04g015970.3.1	ABC transporter family protein (AHRD V3.3 *** B9H9T2_POPTR)
Solyc01g049810.3	Solyc01g049810.3.1	Pentatricopeptide repeat-containing protein (AHRD V3.3 *** A0A124SBK7_CYNCS)
Solyc06g008090.3	Solyc06g008090.3.1	Myosin (AHRD V3.3 *** W5ZTD6_MAIZE)
Solyc03g083550.1	Solyc03g083550.1.1	UDP-glucuronate 4-epimerase 4 (AHRD V3.3 *** GAE4_ARATH)
Solyc11g069590.2	Solyc11g069590.2.1	Kinase, putative (AHRD V3.3 *** B9SVB0_RICCO)
Solyc06g076970.3	Solyc06g076970.3.1	Peptidyl-prolyl cis-trans isomerase (AHRD V3.3 *** K4CA55_SOLLC)
Solyc11g040060.2	Solyc11g040060.2.1	Pentatricopeptide repeat-containing protein (AHRD V3.3 *** A0A199VXB2_ANACO)
Solyc05g051410.3	Solyc05g051410.3.1	cyclinD4_2
Solyc06g007910.3	Solyc06g007910.3.1	Gibberellin-regulated family protein (AHRD V3.3 *** AT1G74670.1)
Solyc02g069240.1	Solyc02g069240.1.1	LOW QUALITY:O-fucosyltransferase family protein (AHRD V3.3 *** AT3G05320.3)
Solyc06g054250.3	Solyc06g054250.3.1	5'-nucleotidase surE (AHRD V3.3 *** W9QLZ8_9ROSA)
Solyc12g008960.2	Solyc12g008960.2.1	Calmodulin-binding family protein (AHRD V3.3 *** A0A061GKK0_THECC)
Solyc03g032120.3	Solyc03g032120.3.1	Cancer-related nucleoside-triphosphatase-like protein (AHRD V3.3 *** G7K184_MEDTR)
Solyc01g097070.3	Solyc01g097070.3.1	DNA topoisomerase (AHRD V3.3 *** K4B095_SOLLC)
Solyc07g064840.2	Solyc07g064840.2.1	Oral cancer-overexpressed protein 1 (AHRD V3.3 *** A0A0B2RBT1_GLYSO)
Solyc05g012290.3	Solyc05g012290.3.1	UPF0420 protein C16orf58 like (AHRD V3.3 *** A0A0B2P340_GLYSO)
Solyc03g095180.3	Solyc03g095180.3.1	Superoxide dismutase (AHRD V3.3 *** Q7YK44_SOLLC)
Solyc12g006790.2	Solyc12g006790.2.1	Argonaute10b
Solyc09g074110.3	Solyc09g074110.3.1	piezo-type mechanosensitive ion channel component (AHRD V3.3 *-* AT2G48060.2)
Solyc11g071550.2	Solyc11g071550.2.1	Amidase family protein (AHRD V3.3 *** Q94GC8_SOLDE)
Solyc02g083570.3	Solyc02g083570.3.1	Ubiquitin-conjugating enzyme E2 (AHRD V3.3 *** G7JMD8_MEDTR)
Solyc09g098520.3	Solyc09g098520.3.1	Nucleotide-sugar transporter family protein (AHRD V3.3 *** AT2G43240.1)
Solyc09g064840.3	Solyc09g064840.3.1	Tudor/PWWP/MBT domain-containing protein (AHRD V3.3 *-* AT3G63070.1)
Solyc06g066400.3	Solyc06g066400.3.1	Dolichol phosphate-mannose biosynthesis regulatory family protein (AHRD V3.3 *** B9MU62_POPTR)
Solyc03g095250.3	Solyc03g095250.3.1	COP1-interacting-like protein, putative (AHRD V3.3 *** A0A072V1D3_MEDTR)
Solyc10g086550.2	Solyc10g086550.2.1	ATP-dependent zinc metalloprotease FTSH protein (AHRD V3.3 *** G7JUV4_MEDTR)
Solyc06g064815.1	Solyc06g064815.1.1	sulfotransferase 4A (AHRD V3.3 --* AT2G14920.1)
Solyc01g009280.3	Solyc01g009280.3.1	Serine/threonine-protein phosphatase (AHRD V3.3 *** G8Z292_SOLLC)
Solyc07g044760.3	Solyc07g044760.3.1	RNA helicase DEAD23
Solyc04g045620.3	Solyc04g045620.3.1	NADH-ubiquinone oxidoreductase subunit (AHRD V3.3 *** A0A1D1YMQ7_9ARAE)
Solyc01g099370.3	Solyc01g099370.3.1	Calcium-dependent lipid-binding (CaLB domain) family protein (AHRD V3.3 *** AT3G16510.1)
Solyc04g082650.3	Solyc04g082650.3.1	S-acyltransferase (AHRD V3.3 *** K4BVZ2_SOLLC)
Solyc04g016440.3	Solyc04g016440.3.1	Transmembrane proteins 14C (AHRD V3.3 *** AT3G57280.1)
Solyc03g097350.3	Solyc03g097350.3.1	Kinase family protein (AHRD V3.3 *** D7MHY5_ARALL)
Solyc09g007110.3	Solyc09g007110.3.1	Leucine-rich receptor-like protein kinase family protein (AHRD V3.3 *** A0A0K9PPV4_ZOSMR)
Solyc07g053250.3	Solyc07g053250.3.1	F-box protein family (AHRD V3.3 --* A0A151SU61_CAJCA)
Solyc01g079400.3	Solyc01g079400.3.1	TRICHOME BIREFRINGENCE-LIKE 6 (AHRD V3.3 *** AT3G62390.1)
Solyc04g078880.3	Solyc04g078880.3.1	Cold regulated gene 27, putative isoform 1 (AHRD V3.3 *** A0A061FC20_THECC)
Solyc08g008330.3	Solyc08g008330.3.1	NAD(P)H-quinone oxidoreductase subunit K, chloroplastic (AHRD V3.3 --* A0A1C6ZUU3_9ASPA)
Solyc11g012190.2	Solyc11g012190.2.1	Mannan endo-1,4-beta-mannosidase 1 (AHRD V3.3 *** MAN1_ORYSJ)
Solyc02g068500.3	Solyc02g068500.3.1	Thioredoxin (AHRD V3.3 *** A0A103XJM9_CYNCS)
Solyc10g062220.2	Solyc10g062220.2.1	ELMO/CED-12 domain-containing protein (AHRD V3.3 *** Q8VZ78_ARATH)
Solyc03g114830.3	Solyc03g114830.3.1	FRUITFULL-like MADS-box 2
Solyc06g082100.3	Solyc06g082100.3.1	U5 small nuclear ribonucleoprotein helicase (AHRD V3.3 *** AT1G20960.2)
Solyc11g065870.2	Solyc11g065870.2.1	GTPase Der (AHRD V3.3 *** W9S707_9ROSA)
Solyc03g063260.3	Solyc03g063260.3.1	Class II aminoacyl-tRNA and biotin synthetases superfamily protein (AHRD V3.3 --* AT4G17300.2)
Solyc03g098580.1	Solyc03g098580.1.1	Pentatricopeptide repeat-containing protein (AHRD V3.3 *** A0A0B2PX33_GLYSO)
Solyc05g009970.3	Solyc05g009970.3.1	Glycerol kinase (AHRD V3.3 *** A0A0B0MNH3_GOSAR)
Solyc03g063650.1	Solyc03g063650.1.1	Serine/threonine-protein kinase (AHRD V3.3 *** K4BHA7_SOLLC)
Solyc03g033530.3	Solyc03g033530.3.1	DNA-(apurinic or apyrimidinic site) lyase (AHRD V3.3 *** A0A0V0IEZ0_SOLCH)
Solyc02g014130.2	Solyc02g014130.2.1	Tudor/PWWP/MBT domain-containing protein (AHRD V3.3 *** AT5G23150.3)
Solyc10g050220.2	Solyc10g050220.2.1	cold regulated protein 27 (AHRD V3.3 *** AT5G42900.2)
Solyc07g022790.3	Solyc07g022790.3.1	Calcium-transporting ATPase (AHRD V3.3 *** A0A0V0IZZ4_SOLCH)
Solyc12g013970.2	Solyc12g013970.2.1	Protein kinase, putative (AHRD V3.3 *-* B9SRD1_RICCO),Pfam:PF14381
Solyc04g026380.3	Solyc04g026380.3.1	AP-1 complex subunit mu (AHRD V3.3 *** G5DWW9_SILLA)
Solyc12g095900.2	Solyc12g095900.2.1	EARLY FLOWERING 3 (AHRD V3.3 *** A0A088PY80_9ROSI)
Solyc06g060270.3	Solyc06g060270.3.1	DUF630 family protein, putative (DUF630 and DUF632) (AHRD V3.3 *** AT1G21740.1)
Solyc06g076035.1	Solyc06g076035.1.1	U5 small nuclear ribonucleoprotein helicase (AHRD V3.3 --* AT1G20960.2)
Solyc07g054170.3	Solyc07g054170.3.1	expansin B3 (AHRD V3.3 *** AT4G28250.1)
Solyc12g035170.2	Solyc12g035170.2.1	Pentatricopeptide repeat-containing family protein (AHRD V3.3 *** B9HW10_POPTR)
Solyc03g113860.2	Solyc03g113860.2.1	Ribosomal RNA small subunit methyltransferase G (AHRD V3.3 *** W9SLG2_9ROSA)
Solyc09g090360.3	Solyc09g090360.3.1	Phosphate transporter PHO1-like protein (AHRD V3.3 *** A0A0B0PBG6_GOSAR)
Solyc03g083900.3	Solyc03g083900.3.1	Monocopper oxidase-like protein SKU5 (AHRD V3.3 *** SKU5_ARATH)
Solyc08g079060.3	Solyc08g079060.3.1	Trehalose 6-phosphate phosphatase (AHRD V3.3 *** K4CNR5_SOLLC)
Solyc04g071970.3	Solyc04g071970.3.1	NAD(P)-binding Rossmann-fold superfamily protein (AHRD V3.3 *** AT1G52340.1),Pfam:PF13561
Solyc06g084210.3	Solyc06g084210.3.1	Protein transport protein Sec24-like family (AHRD V3.3 *** A0A151TQ51_CAJCA)
Solyc12g005910.2	Solyc12g005910.2.1	B-cell receptor-associated 31-like protein (AHRD V3.3 *** A0A103XE39_CYNCS)
Solyc07g064800.3	Solyc07g064800.3.1	Dihydrolipoamide acetyltransferase component of pyruvate dehydrogenase complex (AHRD V3.3 *** A0A0D2QR25_GOSRA)
Solyc02g079830.1	Solyc02g079830.1.1	Pentatricopeptide repeat-containing protein, putative (AHRD V3.3 *** A0A061GG29_THECC)
Solyc02g091970.3	Solyc02g091970.3.1	SlBCAT3
Solyc01g091370.3	Solyc01g091370.3.1	AT hook motif DNA-binding family protein (AHRD V3.3 *** A0A072U297_MEDTR)
Solyc03g078650.3	Solyc03g078650.3.1	Lipase (AHRD V3.3 *** G7JAK3_MEDTR)
Solyc01g107580.3	Solyc01g107580.3.1	Pseudouridine synthase family protein (AHRD V3.3 *** AT3G19440.1)
Solyc03g025730.3	Solyc03g025730.3.1	Tubulin beta chain (AHRD V3.3 *** G7IAN2_MEDTR)
Solyc04g050390.2	Solyc04g050390.2.1	60S ribosomal protein L12 (AHRD V3.3 *** Q6RJY1_CAPAN)
Solyc09g008400.3	Solyc09g008400.3.1	Serine/threonine protein phosphatase 2A regulatory subunit B (AHRD V3.3 *** B9IFU5_POPTR)
Solyc08g068300.3	Solyc08g068300.3.1	Coiled-coil domain-containing protein 25 (AHRD V3.3 *** A0A151TDR8_CAJCA)
Solyc09g082690.3	Solyc09g082690.3.1	superoxide dismutase
Solyc09g010580.2	Solyc09g010580.2.1	histidine biosynthesis bifunctional protein (HISIE) (AHRD V3.3 --* AT1G31860.3)
Solyc06g062690.3	Solyc06g062690.3.1	Nucleosome assembly protein 1-1 (AHRD V3.3 *-* NAP1A_ORYSJ)
Solyc01g096080.3	Solyc01g096080.3.1	30S ribosomal protein S16, chloroplastic (AHRD V3.3 --* RR16_SACHY)
Solyc09g059477.1	Solyc09g059477.1.1	Transducin/WD40 repeat-like superfamily protein (AHRD V3.3 --* AT3G06880.5)
Solyc03g123520.3	Solyc03g123520.3.1	Polyphosphoinositide phosphatase (AHRD V1 ***- C1H752_PARBA)
Solyc06g061055.1	Solyc06g061055.1.1	Chloroplast 40 kDa outer membrane envelope protein (AHRD V3.3 *** A0A144L7G4_PEA)
Solyc12g096230.2	Solyc12g096230.2.1	RNA-binding (RRM/RBD/RNP motifs) family protein (AHRD V3.3 *** AT1G31600.4)
Solyc01g008600.3	Solyc01g008600.3.1	Zinc finger transcription factor 6
Solyc11g045330.2	Solyc11g045330.2.1	GPI-anchored protein (AHRD V3.3 *** AT2G30700.1)
Solyc11g009060.2	Solyc11g009060.2.1	ATP synthase subunit B (AHRD V3.3 *** AT5G10320.5)
Solyc07g063230.3	Solyc07g063230.3.1	Choline transporter-related family protein (AHRD V3.3 *** B9HZW2_POPTR)
Solyc03g020020.3	Solyc03g020020.3.1	Embryo defective 2016, putative (AHRD V3.3 *** A0A061ETU7_THECC)
Solyc05g007770.3	Solyc05g007770.3.1	NAC domain TF
Solyc03g097130.3	Solyc03g097130.3.1	Protein kinase family protein (AHRD V3.3 *** Q8GWD0_ARATH)
Solyc09g018720.3	Solyc09g018720.3.1	Phosphoglycerate mutase-like family protein (AHRD V3.3 --* AT3G01310.3)
Solyc03g063880.3	Solyc03g063880.3.1	1-acyl-sn-glycerol-3-phosphate acyltransferase (AHRD V3.3 *** Q2Z1Y8_PRUMU)
Solyc06g074250.3	Solyc06g074250.3.1	Vesicle-associated membrane protein, putative (AHRD V3.3 *** B9SCW7_RICCO)
Solyc11g065660.2	Solyc11g065660.2.1	Calcium-dependent protein kinase, putative (AHRD V3.3 *** B9RIC7_RICCO)
Solyc01g108510.3	Solyc01g108510.3.1	Sulfotransferase (AHRD V3.3 *** K4B366_SOLLC)
Solyc02g084690.3	Solyc02g084690.3.1	DNA-directed RNA polymerase subunit beta (AHRD V3.3 *** A0A0B0NWT2_GOSAR)
Solyc06g007170.3	Solyc06g007170.3.1	Trichome birefringence-like protein (AHRD V3.3 *** G7IKB9_MEDTR)
Solyc12g035420.2	Solyc12g035420.2.1	Developmentally regulated GTP-binding protein, putative (AHRD V3.3 *-* B9S5S3_RICCO)
Solyc10g080320.2	Solyc10g080320.2.1	Adenylosuccinate synthetase, chloroplastic (AHRD V3.3 *** K4D2S2_SOLLC)
Solyc01g099440.3	Solyc01g099440.3.1	translation initiation factor 3 (IF-3) family protein (AHRD V3.3 --* AT1G34360.3)
Solyc11g006080.2	Solyc11g006080.2.1	Myosin type-2 heavy chain 2 (AHRD V3.3 *** A0A1D1Z5G2_9ARAE)
Solyc10g080180.2	Solyc10g080180.2.1	Transducin/WD40 repeat-like superfamily protein (AHRD V3.3 *** AT5G14050.1)
Solyc03g033470.3	Solyc03g033470.3.1	S-adenosyl-L-methionine-dependent methyltransferases superfamily protein (AHRD V3.3 *** AT4G35987.1)
Solyc11g006780.2	Solyc11g006780.2.1	Vesicle-associated membrane protein, putative (AHRD V3.3 *** B9RPU0_RICCO)
Solyc08g079670.3	Solyc08g079670.3.1	TVP38/TMEM64 family membrane protein (AHRD V3.3 *** A0A0B2P9N9_GLYSO)
Solyc08g006060.3	Solyc08g006060.3.1	Protein phosphatase 2C family protein (AHRD V3.3 *** AT4G31860.1)
Solyc03g007800.3	Solyc03g007800.3.1	Protein timeless like (AHRD V3.3 *** A0A0B2QAC2_GLYSO)
Solyc07g064110.3	Solyc07g064110.3.1	Pentatricopeptide repeat-containing protein, putative (AHRD V3.3 *** B9SA19_RICCO)
Solyc09g090790.3	Solyc09g090790.3.1	R2R3MYB transcription factor 79
Solyc02g086200.2	Solyc02g086200.2.1	Chloroplastic group IIA intron splicing facilitator CRS1 (AHRD V3.3 *** W9S0T5_9ROSA)
Solyc09g097870.3	Solyc09g097870.3.1	bHLH transcription factor 062
Solyc03g111680.3	Solyc03g111680.3.1	DNA polymerase III subunit gamma/tau (AHRD V3.3 *** A0A0B0NH82_GOSAR)
Solyc01g095730.3	Solyc01g095730.3.1	Poly(A) RNA polymerase cid14 (AHRD V3.3 *** W9RAG3_9ROSA)
Solyc06g051830.2	Solyc06g051830.2.1	Potassium transporter (AHRD V3.3 *** K4C5X2_SOLLC)
Solyc01g103950.3	Solyc01g103950.3.1	Thiamine biosynthesis bifunctional ThiED (AHRD V3.3 *-* A0A0B0PE51_GOSAR)
Solyc04g008480.2	Solyc04g008480.2.1	MYB transcription factor-like (AHRD V3.3 *-* A0A0K9PMY6_ZOSMR)
Solyc06g048893.1	Solyc06g048893.1.1	Protein kinase (AHRD V3.3 *** A0A0K9NZM3_ZOSMR)
Solyc01g068280.3	Solyc01g068280.3.1	chromatin remodeling 24 (AHRD V3.3 *** AT5G63950.1)
Solyc01g096060.3	Solyc01g096060.3.1	Exportin-2-like protein (AHRD V3.3 *** A0A0B0N8Q4_GOSAR)
Solyc08g005070.3	Solyc08g005070.3.1	Arf gtpase-activating protein, putative (AHRD V3.3 *** B9SNV8_RICCO)
Solyc02g087040.1	Solyc02g087040.1.1	Ring finger protein, putative (AHRD V3.3 *** B9RUC1_RICCO)
Solyc02g090690.2	Solyc02g090690.2.1	membrane protein (AHRD V3.3 *** AT4G37030.1)
Solyc11g065980.2	Solyc11g065980.2.1	U3 small nucleolar ribonucleoprotein protein imp4, putative (AHRD V3.3 *** B9RGD5_RICCO)
Solyc04g007510.3	Solyc04g007510.3.1	ATP-dependent RNA helicase, putative (AHRD V3.3 *** B9SJY8_RICCO)
Solyc09g082510.3	Solyc09g082510.3.1	Kinase interacting (KIP1-like) family protein, putative (AHRD V3.3 *** A0A061DQM7_THECC)
Solyc08g080470.3	Solyc08g080470.3.1	SUN-like protein 23
Solyc05g054520.3	Solyc05g054520.3.1	Geranylgeranyl transferase type-1 subunit beta (AHRD V3.3 *** W9SPR0_9ROSA)
Solyc03g113060.3	Solyc03g113060.3.1	ABC transporter A family protein (AHRD V3.3 *** A0A072UUA7_MEDTR)
Solyc02g030250.3	Solyc02g030250.3.1	Coatomer epsilon subunit (AHRD V3.3 *** AT1G30630.1)
Solyc11g007780.2	Solyc11g007780.2.1	SEC12-like protein 1 (AHRD V3.3 *** A0A0B2S0C4_GLYSO)
Solyc10g006150.3	Solyc10g006150.3.1	DUF4408 domain protein (AHRD V3.3 *** G7K8L0_MEDTR)
Solyc03g095985.1	Solyc03g095985.1.1	Differentiation-associated protein 1, putative isoform 2 (AHRD V3.3 *** A0A061FKZ1_THECC)
Solyc11g071570.2	Solyc11g071570.2.1	Gamma-tubulin complex component (AHRD V3.3 *** A0A0V0IYY8_SOLCH)
Solyc03g094060.3	Solyc03g094060.3.1	RNA-binding family protein (AHRD V3.3 *-* A0A061FZR7_THECC)
Solyc07g061880.2	Solyc07g061880.2.1	Retrovirus-related Pol polyprotein from transposon TNT 1-94 (AHRD V3.3 *-* A0A151TAX5_CAJCA)
Solyc11g062350.2	Solyc11g062350.2.1	Blue copper protein (AHRD V3.3 *** A0A199UNZ4_ANACO)
Solyc08g080270.3	Solyc08g080270.3.1	UDP-galactose transporter (AHRD V3.3 *** M4QC22_PRUPE)
Solyc01g008170.3	Solyc01g008170.3.1	Zinc finger transcription factor 5
Solyc01g056850.3	Solyc01g056850.3.1	CTP synthase (AHRD V3.3 *** W8SVJ8_TOBAC)
Solyc00g013140.2	Solyc00g013140.2.1	NADH-ubiquinone oxidoreductase chain 5 (AHRD V3.3 *** NU5M_WHEAT)
Solyc04g076695.1	Solyc04g076695.1.1	cytidine/deoxycytidylate deaminase family protein (AHRD V3.3 --* AT3G47390.2)
Solyc09g076030.3	Solyc09g076030.3.1	Photosystem II protein (AHRD V3.3 *-* A0A1D1ZBF0_9ARAE)
Solyc01g103250.3	Solyc01g103250.3.1	Zinc finger CCCH domain-containing protein 44 (AHRD V3.3 *** W9SKR1_9ROSA)
Solyc01g010770.3	Solyc01g010770.3.1	Hypersensitive-induced response protein (AHRD V3.3 *** Q6UNT3_CUCSA)
Solyc02g070100.3	Solyc02g070100.3.1	RNA helicase DEAD7
Solyc11g069000.2	Solyc11g069000.2.1	T-complex protein 1 subunit beta (AHRD V3.3 *** TCPB_ARATH)
Solyc06g005150.3	Solyc06g005150.3.1	Ascorbate peroxidase (AHRD V3.3 *** Q52QQ4_SOLLC)
Solyc10g009030.3	Solyc10g009030.3.1	sphingolipid delta 4 desaturase
Solyc06g076900.3	Solyc06g076900.3.1	Pentatricopeptide repeat-containing family protein (AHRD V3.3 *** B9HP52_POPTR)
Solyc06g073930.3	Solyc06g073930.3.1	Ubiquitin carboxyl-terminal hydrolase, putative (AHRD V3.3 *** B9RQ57_RICCO)
Solyc11g013100.2	Solyc11g013100.2.1	Glycine-rich protein (AHRD V3.3 *** R4L3H8_CANWI)
Solyc02g071860.3	Solyc02g071860.3.1	Receptor-like protein kinase (AHRD V3.3 *** B9I1R1_POPTR)
Solyc00g007060.3	Solyc00g007060.3.1	Kinase family protein (AHRD V3.3 *** U5GGQ9_POPTR)
Solyc02g032200.3	Solyc02g032200.3.1	Disease resistance protein (TIR-NBS-LRR class) family (AHRD V3.3 *** AT5G36930.3)
Solyc02g092030.2	Solyc02g092030.2.1	DUF21 domain-containing-like protein (AHRD V3.3 *** A0A0B0NQ32_GOSAR)
Solyc12g070100.2	Solyc12g070100.2.1	Mediator of RNA polymerase II transcription subunit 25 (AHRD V3.3 *** A0A0B0PNK0_GOSAR)
Solyc12g014020.2	Solyc12g014020.2.1	Nucleic acid-binding, OB-fold-like protein (AHRD V3.3 *** G7J0F9_MEDTR)
Solyc02g087140.3	Solyc02g087140.3.1	RNase H family protein (AHRD V3.3 *** AT1G24090.1)
Solyc03g110940.3	Solyc03g110940.3.1	Protein kinase superfamily protein (AHRD V3.3 *** AT5G50330.1)
Solyc11g066130.1	Solyc11g066130.1.1	osmotin
Solyc09g082800.3	Solyc09g082800.3.1	LRR-RLK (AHRD V3.3 *** A0A127AUM6_VERFO)
Solyc03g111260.3	Solyc03g111260.3.1	Ribonuclease J (AHRD V3.3 *** A0A0B0P255_GOSAR)
Solyc06g008710.2	Solyc06g008710.2.1	Cullin 1 (AHRD V3.3 *** A0A0D4D5H0_SOLLC)
Solyc11g068440.2	Solyc11g068440.2.1	Glucan endo-1,3-beta-glucosidase, putative (AHRD V3.3 *** B9SCU1_RICCO)
Solyc03g111590.3	Solyc03g111590.3.1	Zinc finger protein (AHRD V3.3 *** A0A0K9NS69_ZOSMR)
Solyc03g051920.3	Solyc03g051920.3.1	lipase (DUF620) (AHRD V3.3 *** AT5G06610.1)
Solyc04g026030.3	Solyc04g026030.3.1	Spermidine synthase (AHRD V3.3 *** SPDE_NICSY)
Solyc05g023720.1	Solyc05g023720.1.1	Cytochrome f (AHRD V3.3 *** CYF_SOLTU)
Solyc01g100780.3	Solyc01g100780.3.1	Agenet-like domain-containing protein (AHRD V3.3 *** A0A103XFM3_CYNCS)
Solyc07g043170.3	Solyc07g043170.3.1	Glycosyltransferase (AHRD V3.3 *** K4CEH7_SOLLC)
Solyc01g106060.3	Solyc01g106060.3.1	Class I glutamine amidotransferase (AHRD V3.3 *** G7K286_MEDTR)
Solyc09g098190.3	Solyc09g098190.3.1	Signal peptide peptidase-like protein (AHRD V3.3 *-* A0A072TX77_MEDTR)
Solyc06g009070.3	Solyc06g009070.3.1	Zinc finger transcription factor 41
Solyc04g007940.3	Solyc04g007940.3.1	Cytochrome P450 monooxygenase (AHRD V3.3 *** A7KMF3_NICSY)
Solyc02g067200.3	Solyc02g067200.3.1	Pentatricopeptide repeat-containing protein, putative (AHRD V3.3 *** B9T4E7_RICCO)
Solyc06g054410.3	Solyc06g054410.3.1	IAA-amino acid hydrolase ILR1, putative (AHRD V3.3 *** B9SWZ5_RICCO)
Solyc06g073990.2	Solyc06g073990.2.1	Gb:AAF02129.1, putative (AHRD V3.3 *** A0A061GVZ4_THECC)
Solyc12g095910.2	Solyc12g095910.2.1	cysteine protease
Solyc04g081160.3	Solyc04g081160.3.1	Cell growth defect factor 2 (AHRD V3.3 *** B6SQ79_MAIZE)
Solyc06g073550.3	Solyc06g073550.3.1	La-related protein (AHRD V3.3 *** A0A0B2S1Z3_GLYSO)
Solyc06g068910.3	Solyc06g068910.3.1	receptor-like kinase 1 (AHRD V3.3 *** AT1G48480.1)
Solyc12g021230.2	Solyc12g021230.2.1	DNA gyrase subunit B (AHRD V3.3 *** K4DDP2_SOLLC)
Solyc06g010033.1	Solyc06g010033.1.1	MLO-like protein (AHRD V3.3 *** K4C430_SOLLC)
Solyc11g005900.2	Solyc11g005900.2.1	Guanylate kinase (AHRD V3.3 *** A0A103Y9I8_CYNCS)
Solyc05g053490.3	Solyc05g053490.3.1	Core-2/I-branching beta-1,6-N-acetylglucosaminyltransferase family protein, putative (AHRD V3.3 *** A0A061EK45_THECC)
Solyc09g009190.3	Solyc09g009190.3.1	Starch branching enzyme (AHRD V3.3 *** Q9XIS5_PHAVU)
Solyc03g098470.3	Solyc03g098470.3.1	Small nuclear ribonucleoprotein family protein (AHRD V3.3 *** AT4G30330.1)
Solyc01g068450.3	Solyc01g068450.3.1	Essential protein Yae1, N-terminal (AHRD V3.3 *** A0A118K080_CYNCS)
Solyc03g082500.3	Solyc03g082500.3.1	serine/threonine protein kinase pk23
Solyc04g080730.3	Solyc04g080730.3.1	mitogen-activated protein kinase 9
Solyc10g076560.1	Solyc10g076560.1.1	Kinase, putative (AHRD V3.3 *-* B9RJQ3_RICCO)
Solyc01g098980.3	Solyc01g098980.3.1	MAP kinase kinase kinase 8
Solyc02g079260.2	Solyc02g079260.2.1	Pentatricopeptide repeat-containing protein (AHRD V3.3 *** A0A103YG02_CYNCS)
Solyc11g020910.2	Solyc11g020910.2.1	2-isopropylmalate synthase (AHRD V3.3 *** A0A0B0NSJ4_GOSAR)
Solyc07g041280.3	Solyc07g041280.3.1	Nitrilase/cyanide hydratase and apolipoprotein N-acyltransferase family protein (AHRD V3.3 *** AT5G12040.1)
Solyc01g105820.3	Solyc01g105820.3.1	Acetyl-coenzyme A carboxylase carboxyl transferase subunit beta, chloroplastic (AHRD V3.3 --* ACCD_COFAR)
Solyc03g098125.1	Solyc03g098125.1.1	Luminal-binding 5 (AHRD V3.3 --* A0A0B0N3E8_GOSAR)
Solyc03g114040.3	Solyc03g114040.3.1	Protein PRD1 (AHRD V3.3 *** A0A0B2SCJ2_GLYSO)
Solyc04g081500.3	Solyc04g081500.3.1	BRCA1-A complex subunit BRE-like protein (AHRD V3.3 *** AT5G42470.1)
Solyc07g064960.2	Solyc07g064960.2.1	Phosphatidate cytidylyltransferase (AHRD V3.3 *** K4CHH5_SOLLC),Pfam:PF01148
Solyc08g007350.2	Solyc08g007350.2.1	LOW QUALITY:Werner Syndrome-like exonuclease (AHRD V3.3 *** W9SHU8_9ROSA)
Solyc11g022460.2	Solyc11g022460.2.1	C2 calcium/lipid-binding plant phosphoribosyltransferase family protein (AHRD V3.3 *** AT1G22610.1)
Solyc12g008660.1	Solyc12g008660.1.1	Zinc finger transcription factor 73
Solyc08g061650.3	Solyc08g061650.3.1	F-box/LRR protein (AHRD V3.3 *** AT2G06040.1)
Solyc01g059860.3	Solyc01g059860.3.1	MAP kinase kinase kinase 3
Solyc01g105460.3	Solyc01g105460.3.1	1,4-dihydroxy-2-naphthoate polyprenyltransferase (AHRD V3.3 *** A0A0K9PHB6_ZOSMR)
Solyc04g063300.2	Solyc04g063300.2.1	Pentatricopeptide repeat-containing protein, putative (AHRD V3.3 *** B9SVS3_RICCO)
Solyc01g112165.1	Solyc01g112165.1.1	F-box family protein (AHRD V3.3 --* AT5G39250.2)
Solyc01g067103.1	Solyc01g067103.1.1	Cullin-1, putative (AHRD V3.3 *-* B9RT30_RICCO)
Solyc01g111880.3	Solyc01g111880.3.1	MAP kinase kinase kinase 11
Solyc05g052490.3	Solyc05g052490.3.1	GDA1/CD39 nucleoside phosphatase family protein (AHRD V3.3 *** AT4G19180.3)
Solyc08g008280.3	Solyc08g008280.3.1	WRKY transcription factor 53
Solyc02g068720.3	Solyc02g068720.3.1	Nck-associated protein 1 (AHRD V3.3 *** B7ZGK5_LOTJA)
Solyc10g006295.1	Solyc10g006295.1.1	Purple acid phosphatase (AHRD V3.3 *-* K4CXG1_SOLLC)
Solyc01g104439.1	Solyc01g104439.1.1	myb domain protein 65 (AHRD V3.3 --* AT3G11440.4)
Solyc09g075490.3	Solyc09g075490.3.1	Mitochondrial substrate carrier family protein (AHRD V3.3 *** B9GSE1_POPTR)
Solyc07g062150.3	Solyc07g062150.3.1	NAD kinase (AHRD V3.3 *** F2Z9R6_NICBE)
Solyc07g005990.3	Solyc07g005990.3.1	ATP-dependent DNA helicase (AHRD V3.3 *** AT4G30780.1)
Solyc02g070855.1	Solyc02g070855.1.1	Plant/F17J16-140 protein (AHRD V3.3 *-* A0A072UQU0_MEDTR)
Solyc05g046283.1	Solyc05g046283.1.1	Alcohol dehydrogenase, putative (AHRD V3.3 --* B9RHN6_RICCO)
Solyc11g069810.2	Solyc11g069810.2.1	OTU domain-containing (AHRD V3.3 *** A0A0B0PCH5_GOSAR)
Solyc12g098360.2	Solyc12g098360.2.1	Photosystem II D2 protein (AHRD V3.3 --* PSBD_CHLAT)
Solyc03g096220.3	Solyc03g096220.3.1	tRNA-splicing endonuclease subunit SEN54 (AHRD V3.3 *-* A0A1D1YH76_9ARAE)
Solyc01g104240.3	Solyc01g104240.3.1	Hydroxyproline-rich glycoprotein family protein, putative (AHRD V3.3 *** A0A061DX06_THECC)
Solyc09g065720.3	Solyc09g065720.3.1	Peptidyl-prolyl cis-trans isomerase (AHRD V3.3 *** A0A0B2NZG8_GLYSO)
Solyc12g005240.1	Solyc12g005240.1.1	Plant/F3H11-7 protein (AHRD V3.3 *** G7IHE1_MEDTR)
Solyc01g093970.4	Solyc01g093970.4.1	Glycosyltransferase (AHRD V1 **-- B9IC41_POPTR)%3B contains Interpro domain(s) IPR002495 Glycosyl transferase%2C family 8
Solyc03g097990.3	Solyc03g097990.3.1	RNA polymerase II subunit A C-terminal domain phosphatase SSU72 (AHRD V3.3 *** A0A0B0NIE4_GOSAR)
Solyc12g044340.2	Solyc12g044340.2.1	Coiled-coil domain-containing protein 111 like (AHRD V3.3 *** A0A0B2SDU5_GLYSO)
Solyc09g091760.2	Solyc09g091760.2.1	bHLH transcription factor 151
Solyc02g068640.3	Solyc02g068640.3.1	Pyrroline-5-carboxylate reductase (AHRD V3.3 *** A0A0V0HW05_SOLCH)
Solyc10g081840.2	Solyc10g081840.2.1	Nuclear transcription factor Y subunit (AHRD V3.3 *-* A0A0K9P8V1_ZOSMR)
Solyc05g051250.3	Solyc05g051250.3.1	Glutamine synthetase (AHRD V3.3 *** A0A0V0I3I3_SOLCH)
Solyc10g081250.2	Solyc10g081250.2.1	DNA polymerase (AHRD V3.3 *** K4D312_SOLLC)
Solyc08g005780.3	Solyc08g005780.3.1	Beta-amylase (AHRD V3.3 *** K4CI67_SOLLC)
Solyc08g081453.1	Solyc08g081453.1.1	Nuclear transport factor 2 (NTF2) family protein (AHRD V3.3 *** AT5G41470.1)
Solyc09g072810.3	Solyc09g072810.3.1	Receptor protein kinase, putative (AHRD V3.3 *** B9SKP2_RICCO)
Solyc02g069070.3	Solyc02g069070.3.1	ribonuclease H2 subunit C-like protein (AHRD V3.3 *** AT2G39440.2)
Solyc04g054800.3	Solyc04g054800.3.1	UPSTREAM OF FLC protein (DUF966) (AHRD V3.3 *** AT5G10150.4)
Solyc01g067740.3	Solyc01g067740.3.1	Superoxide dismutase [Cu-Zn] 1
Solyc11g007580.2	Solyc11g007580.2.1	DNA demethylase 3
Solyc12g055810.1	Solyc12g055810.1.1	P-loop containing nucleoside triphosphate hydrolases superfamily protein (AHRD V3.3 *** AT5G57480.1)
Solyc01g005970.3	Solyc01g005970.3.1	F-box/kelch-repeat protein (AHRD V3.3 *** W9S3L7_9ROSA)
Solyc09g018960.3	Solyc09g018960.3.1	Chaperone DnaJ-domain superfamily protein (AHRD V3.3 *-* AT4G12770.2)
Solyc02g085140.3	Solyc02g085140.3.1	U-box domain-containing family protein (AHRD V3.3 *** U5GHQ7_POPTR)
Solyc02g086500.3	Solyc02g086500.3.1	ARM repeat superfamily protein, putative (AHRD V3.3 *** A0A061EBW7_THECC)
Solyc03g115530.3	Solyc03g115530.3.1	SNF2 domain-containing protein (AHRD V3.3 *** D7M0M5_ARALL)
Solyc08g078380.3	Solyc08g078380.3.1	O-fucosyltransferase family protein (AHRD V3.3 *** AT4G17430.1)
Solyc05g007430.3	Solyc05g007430.3.1	transmembrane protein (DUF616) (AHRD V3.3 *** AT2G02910.2)
Solyc06g068920.3	Solyc06g068920.3.1	Kinase, putative (AHRD V3.3 *** B9T5A7_RICCO)
Solyc06g075110.3	Solyc06g075110.3.1	lysine ketoglutarate reductase trans-splicing protein (DUF707) (AHRD V3.3 *** AT1G67850.7)
Solyc11g044310.2	Solyc11g044310.2.1	Proline iminopeptidase (AHRD V3.3 *** K4D899_SOLLC)
Solyc01g103290.3	Solyc01g103290.3.1	NOD26-like intrinsic protein 4-2 (AHRD V3.3 --* AT5G37820.2)
Solyc08g006320.3	Solyc08g006320.3.1	WRKY transcription factor 11
Solyc09g074840.3	Solyc09g074840.3.1	kinetochore protein (AHRD V3.3 *** AT1G02960.2)
Solyc01g090920.3	Solyc01g090920.3.1	Calmodulin, putative (AHRD V3.3 *** B9RD69_RICCO)
Solyc06g074470.3	Solyc06g074470.3.1	B-block-binding subunit of tfiiic protein, putative (AHRD V3.3 --* A0A072USI4_MEDTR)
Solyc06g071250.4	Solyc06g071250.4.1	Disease resistance protein (TIR-NBS-LRR class) family (AHRD V3.3 --* AT5G40910.9)
Solyc08g067150.3	Solyc08g067150.3.1	Tesmin/TSO1-like CXC domain-containing protein (AHRD V3.3 *-* AT3G22780.1)
Solyc11g065135.1	Solyc11g065135.1.1	Reactive oxygen species modulator 1 (AHRD V3.3 *-* A0A061FT24_THECC)
Solyc06g084420.1	Solyc06g084420.1.1	Leucine-rich repeat receptor-like kinase (AHRD V3.3 *** A0A0K9PKL2_ZOSMR)
Solyc11g069180.2	Solyc11g069180.2.1	Acyl-CoA dehydrogenase (AHRD V3.3 *** G7JQF7_MEDTR)
Solyc09g075230.1	Solyc09g075230.1.1	pectinesterase (Protein of unknown function%2C DUF538) (AHRD V3.3 *** AT1G02816.1)
Solyc08g076350.3	Solyc08g076350.3.1	alpha/beta-Hydrolases superfamily protein (AHRD V3.3 *** AT1G32190.1)
Solyc01g090720.3	Solyc01g090720.3.1	P53/DNA damage-regulated protein (AHRD V3.3 *** AT3G15351.5)
Solyc06g062780.3	Solyc06g062780.3.1	Phospholipid-transporting ATPase (AHRD V3.3 *** A0A0V0IZF4_SOLCH)
Solyc05g055690.2	Solyc05g055690.2.1	Protein transport protein Sec24-like family (AHRD V3.3 *** A0A151TQ51_CAJCA)
Solyc03g006640.3	Solyc03g006640.3.1	F-box family protein (AHRD V3.3 *** B9H220_POPTR)
Solyc03g123580.3	Solyc03g123580.3.1	LL-diaminopimelate aminotransferase (AHRD V3.3 *** A0A0B0NUF6_GOSAR)
Solyc08g060860.3	Solyc08g060860.3.1	DUF4050 family protein (AHRD V3.3 *** G7JE31_MEDTR)
Solyc01g103580.3	Solyc01g103580.3.1	transmembrane protein, putative (DUF679) (AHRD V3.3 *** AT4G24310.1)
Solyc03g034206.1	Solyc03g034206.1.1	BZIP domain class transcription factor (AHRD V3.3 --* D9ZIP9_MALDO)
Solyc06g050170.3	Solyc06g050170.3.1	Potassium transporter (AHRD V3.3 *** W8NQ93_OLEEU)
Solyc10g083790.2	Solyc10g083790.2.1	CYP97C11
Solyc02g088560.3	Solyc02g088560.3.1	Cyclic nucleotide-gated ion channel, putative (AHRD V3.3 *** B9T3S5_RICCO)
Solyc01g105570.3	Solyc01g105570.3.1	U2 small nuclear ribonucleoprotein auxiliary factor-like protein (AHRD V3.3 *-* AT5G64010.1)
Solyc04g078870.3	Solyc04g078870.3.1	Protein kinase family protein (AHRD V3.3 *** AT5G09890.1)
Solyc12g056930.2	Solyc12g056930.2.1	sulfate transporter 2
Solyc04g078700.3	Solyc04g078700.3.1	Kinase family protein (AHRD V3.3 *** B9ICA0_POPTR)
Solyc03g006100.3	Solyc03g006100.3.1	Receptor-kinase, putative (AHRD V3.3 *** B9RVA8_RICCO)
Solyc03g119980.3	Solyc03g119980.3.1	alpha/beta-Hydrolases superfamily protein (AHRD V3.3 *** AT1G11090.1)
Solyc08g068165.1	Solyc08g068165.1.1	LOW QUALITY:Ovate family protein (AHRD V3.3 *-* B9HEU9_POPTR)
Solyc06g060670.3	Solyc06g060670.3.1	Arginine N-methyltransferase family protein (AHRD V3.3 *** B9GYA9_POPTR)
Solyc11g007040.2	Solyc11g007040.2.1	alpha/beta-Hydrolases superfamily protein (AHRD V3.3 *** AT2G36290.1)
Solyc05g054930.3	Solyc05g054930.3.1	CAP-gly domain linker (AHRD V3.3 *** AT3G55060.2)
Solyc08g075530.3	Solyc08g075530.3.1	Alpha glucosidase-like protein (AHRD V3.3 *** Q93Y12_ARATH)
Solyc04g007340.3	Solyc04g007340.3.1	DUF1639 family protein (AHRD V3.3 *** G7IC98_MEDTR)
Solyc02g087470.3	Solyc02g087470.3.1	Enoyl-[acyl-carrier-protein] reductase [NADH], chloroplastic (AHRD V3.3 --* FABI_ARATH)
Solyc12g088050.2	Solyc12g088050.2.1	Rhamnogalacturonate lyase family protein (AHRD V3.3 *** AT1G09890.4)
Solyc04g080050.3	Solyc04g080050.3.1	EXS family protein (AHRD V3.3 *** B9MXW8_POPTR)
Solyc07g044780.3	Solyc07g044780.3.1	RING/U-box superfamily protein (AHRD V3.3 *** AT5G60580.3)
Solyc01g007980.3	Solyc01g007980.3.1	Protein kinase family protein (AHRD V3.3 *** C6ZRU6_SOYBN)
Solyc10g018900.1	Solyc10g018900.1.1	Histone-lysine N-methyltransferase ATX5 (AHRD V3.3 --* A0A151TS84_CAJCA)
Solyc09g072700.3	Solyc09g072700.3.1	Peroxidase (AHRD V3.3 *** K4CUU6_SOLLC)
Solyc06g072310.3	Solyc06g072310.3.1	Homeobox-leucine zipper family protein (AHRD V3.3 *** B9N3B2_POPTR)
Solyc10g007150.3	Solyc10g007150.3.1	Apoptosis inhibitory 5 (AHRD V3.3 *** A0A103XEZ4_CYNCS)
Solyc10g084260.2	Solyc10g084260.2.1	Cell number regulator 8 (AHRD V3.3 *** A0A0B2P442_GLYSO)
Solyc08g005440.3	Solyc08g005440.3.1	NBS-LRR disease resistance protein (AHRD V3.3 *** G7IVT3_MEDTR)
Solyc01g073750.3	Solyc01g073750.3.1	Glucan synthase-like protein (AHRD V3.3 *** G7KWP5_MEDTR)
Solyc02g065110.3	Solyc02g065110.3.1	MAP kinase kinase kinase 15
Solyc12g008710.2	Solyc12g008710.2.1	Peptidase M16 family protein (AHRD V3.3 *** D7MM64_ARALL)
Solyc02g080140.3	Solyc02g080140.3.1	Cysteine-rich PDZ-binding (AHRD V3.3 *** A0A0B0MIJ3_GOSAR)
Solyc02g091950.3	Solyc02g091950.3.1	Lysosomal Pro-X carboxypeptidase (AHRD V3.3 *-* Q9FLH1_ARATH)
Solyc05g050280.3	Solyc05g050280.3.1	Auxin-responsive GH3 family protein (AHRD V3.3 *** AT2G46370.4)
Solyc04g040200.3	Solyc04g040200.3.1	Cellular retinaldehyde-binding/triple function, C-terminal (AHRD V3.3 *** Q2HW59_MEDTR)
Solyc03g121760.3	Solyc03g121760.3.1	SUN-like protein 11
Solyc06g008265.1	Solyc06g008265.1.1	Leucine-rich repeat receptor-like protein kinase family protein, putative (AHRD V3.3 *** A0A061GI31_THECC)
Solyc01g094530.3	Solyc01g094530.3.1	Acyl-CoA thioesterase, putative (AHRD V3.3 *** B9RDR2_RICCO)
Solyc01g095490.3	Solyc01g095490.3.1	Ubiquitin-conjugating enzyme E2, putative (AHRD V3.3 *** B9T334_RICCO)
Solyc02g080270.3	Solyc02g080270.3.1	Vacuolar protein sorting-associated protein VPS28 family protein (AHRD V3.3 *** AT4G05000.3)
Solyc03g113250.3	Solyc03g113250.3.1	nitrate transporter 1:2 (AHRD V3.3 *** AT1G69850.1)
Solyc01g088740.3	Solyc01g088740.3.1	Casein kinase II subunit beta (AHRD V3.3 *** M0ZNA5_SOLTU)
Solyc09g010960.3	Solyc09g010960.3.1	WRKY transcription factor 49
Solyc05g032850.3	Solyc05g032850.3.1	evolutionarily conserved C-terminal region 2 (AHRD V3.3 *** AT3G13460.4)
Solyc02g067660.3	Solyc02g067660.3.1	Phytoalexin-deficient 4-1 protein (AHRD V3.3 *** Q2TNK3_SOLTU)
Solyc04g025870.3	Solyc04g025870.3.1	AP-1 complex subunit gamma-2 (AHRD V3.3 *** AP1G2_ARATH)
Solyc12g099340.2	Solyc12g099340.2.1	calmodulin-binding transcription activator (AHRD V3.3 *** AT3G16940.3)
Solyc08g082010.3	Solyc08g082010.3.1	Myosin heavy chain-like protein (AHRD V3.3 *** Q9FJ35_ARATH)
Solyc05g026470.2	Solyc05g026470.2.1	transcriptional corepressor LEUNIG (AHRD V3.3 *-* AT4G32551.1)
Solyc01g106030.3	Solyc01g106030.3.1	GATA transcription factor, putative (AHRD V3.3 *** B9S9L8_RICCO)
Solyc03g114640.3	Solyc03g114640.3.1	signal peptide peptidase (AHRD V3.3 *** AT1G73990.1)
Solyc06g083920.3	Solyc06g083920.3.1	Sn1-specific diacylglycerol lipase alpha (AHRD V3.3 *-* W9S987_9ROSA)
Solyc09g061380.3	Solyc09g061380.3.1	NHL repeat-containing protein 2 (AHRD V3.3 *** W9S395_9ROSA)
Solyc03g034150.2	Solyc03g034150.2.1	Homeobox-leucine zipper family protein (AHRD V3.3 *** B9MXR7_POPTR)
Solyc01g087610.3	Solyc01g087610.3.1	Alpha-N-acetylglucosaminidase (AHRD V3.3 *** Q9ZR45_TOBAC)
Solyc11g045160.2	Solyc11g045160.2.1	vacuolar protein sorting-associated protein, putative (DUF1162) (AHRD V3.3 *** AT5G24740.4)
Solyc11g005250.2	Solyc11g005250.2.1	SNF2 domain-containing protein / helicase domain-containing protein / F-box family protein (AHRD V3.3 *** AT3G54460.1)
Solyc08g007680.1	Solyc08g007680.1.1	Subtilisin-like protease (AHRD V3.3 *** Q9LWA3_SOLLC)
Solyc01g094990.2	Solyc01g094990.2.1	LOW QUALITY:transferring glycosyl group transferase (DUF604) (AHRD V3.3 *** AT5G41460.1)
Solyc04g014610.3	Solyc04g014610.3.1	Armadillo repeat-containing protein, putative (AHRD V3.3 *** B9SB49_RICCO)
Solyc09g042750.3	Solyc09g042750.3.1	Acyl-CoA thioesterase, putative (AHRD V3.3 *** B9T2I4_RICCO)
Solyc02g087850.1	Solyc02g087850.1.1	Glutaredoxin family protein, putative (AHRD V3.3 *** A0A061EEI9_THECC)
Solyc12g099160.2	Solyc12g099160.2.1	serine carboxypeptidase family protein
Solyc07g049220.3	Solyc07g049220.3.1	Serine/threonine protein phosphatase 2A regulatory subunit B (AHRD V3.3 *** B9GTV0_POPTR)
Solyc07g055025.1	Solyc07g055025.1.1	Mitochondral 37S ribosomal protein S27 (AHRD V3.3 -** A0A0B2P5W5_GLYSO)
Solyc12g099250.2	Solyc12g099250.2.1	MAP kinase kinase kinase 89
Solyc11g012790.2	Solyc11g012790.2.1	Sec14p-like phosphatidylinositol transfer family protein (AHRD V3.3 *** AT1G55840.1)
Solyc05g032660.3	Solyc05g032660.3.1	NAD(P)-binding Rossmann-fold superfamily protein (AHRD V3.3 *-* AT4G13250.1)
Solyc02g050200.2	Solyc02g050200.2.1	Breast cancer type 2 susceptibility-like protein (AHRD V3.3 *** W9RBD4_9ROSA)
Solyc02g088540.3	Solyc02g088540.3.1	TRNA/rRNA methyltransferase family protein (AHRD V3.3 *** A0A061EEZ7_THECC)
Solyc08g074755.1	Solyc08g074755.1.1	DCL protein (DUF3223) (AHRD V3.3 --* AT1G45230.2)
Solyc02g021063.1	Solyc02g021063.1.1	Unknown protein (AHRD V3.3 )
Solyc06g036780.3	Solyc06g036780.3.1	magnesium transporter, putative (DUF803) (AHRD V3.3 *** AT5G11960.1)
Solyc04g005020.3	Solyc04g005020.3.1	Transducin/WD40 repeat-like superfamily protein (AHRD V3.3 *** A0A061FTT2_THECC)
Solyc05g052070.3	Solyc05g052070.3.1	small GTP-binding protein C
Solyc06g054400.3	Solyc06g054400.3.1	Translation initiation factor (AHRD V3.3 *** G7ID01_MEDTR)
Solyc02g072000.3	Solyc02g072000.3.1	SolycHsfA4c
Solyc05g009190.3	Solyc05g009190.3.1	chlorophyll a/b-binding protein
Solyc12g008770.2	Solyc12g008770.2.1	Mitochondrial substrate carrier family protein (AHRD V3.3 *** AT4G26180.1)
Solyc03g096920.3	Solyc03g096920.3.1	Exportin-1 (AHRD V3.3 *** D1MAF2_SOLLC)
Solyc02g065290.1	Solyc02g065290.1.1	Dof zinc finger protein2
Solyc02g030100.3	Solyc02g030100.3.1	Vacuolar protein sorting-associated protein 54 (AHRD V3.3 *** W9SA63_9ROSA)
Solyc04g026200.3	Solyc04g026200.3.1	Ubiquitin-like-specific protease 1D (AHRD V3.3 *-* ULP1D_ARATH)
Solyc07g054480.2	Solyc07g054480.2.1	Pentatricopeptide repeat-containing protein (AHRD V3.3 *** A0A118JXH0_CYNCS)
Solyc09g011390.3	Solyc09g011390.3.1	Major facilitator superfamily protein (AHRD V3.3 *** AT3G53960.1)
Solyc12g056650.2	Solyc12g056650.2.1	GIGANTEA (AHRD V3.3 *** F2Z6M2_IPONI)
Solyc11g071427.1	Solyc11g071427.1.1	multidrug resistance-associated protein 6 (AHRD V3.3 --* AT3G21250.6)
Solyc10g045540.2	Solyc10g045540.2.1	Tetratricopeptide repeat (TPR)-like superfamily protein (AHRD V3.3 *** AT1G56440.1)
Solyc09g090420.3	Solyc09g090420.3.1	Splicing factor u2af large subunit, putative (AHRD V3.3 *** B9SS44_RICCO)
Solyc08g066680.3	Solyc08g066680.3.1	Exostosin family protein (AHRD V3.3 *** AT5G25820.1)
Solyc04g076670.3	Solyc04g076670.3.1	TRAF-type zinc finger domain-containing 1 (AHRD V3.3 *** A0A0B0MEE8_GOSAR)
Solyc12g036140.2	Solyc12g036140.2.1	Multidrug resistance protein ABC transporter family protein (AHRD V3.3 *-* A0A072V4E0_MEDTR)
Solyc03g007390.3	Solyc03g007390.3.1	Pentatricopeptide repeat-containing protein, putative (AHRD V3.3 *** B9S636_RICCO)
Solyc10g085630.2	Solyc10g085630.2.1	3-hydroxyisobutyryl-CoA hydrolase-like protein (AHRD V3.3 *** A0A0K9Q5H5_ZOSMR)
Solyc09g007990.3	Solyc09g007990.3.1	Telomere repeat-binding factor like-protein (AHRD V3.3 *-* A0A0K1SBG8_REHGL)
Solyc06g065170.3	Solyc06g065170.3.1	vacuolar protein sorting 11 (AHRD V3.3 *** AT2G05170.1)
Solyc06g060780.4	Solyc06g060780.4.1	phosphatidylserine decarboxylase
Solyc06g007320.3	Solyc06g007320.3.1	Ubiquitin activating enzyme E1 (AHRD V3.3 *** G1FER0_CAMSI)
Solyc09g074100.3	Solyc09g074100.3.1	tRNA (5-methylaminomethyl-2-thiouridylate)-methyltransferase (AHRD V3.3 *** AT1G51310.1)
Solyc10g083510.2	Solyc10g083510.2.1	Growth-regulating factor (AHRD V3.3 *** A0A072U430_MEDTR)
Solyc05g046330.3	Solyc05g046330.3.1	Dolichyl-diphosphooligosaccharide--protein glycosyltransferase subunit 2 (AHRD V3.3 *** A0A0B2PTB3_GLYSO)
Solyc01g080190.3	Solyc01g080190.3.1	Pentatricopeptide repeat-containing protein, putative (AHRD V3.3 *** B9RSR9_RICCO)
Solyc01g080200.3	Solyc01g080200.3.1	Mediator of RNA polymerase II transcription subunit 33A (AHRD V3.3 *** MD33A_ARATH)
Solyc03g043740.3	Solyc03g043740.3.1	hydroxyproline-rich glycoprotein family protein (AHRD V3.3 *** AT5G65660.1)
Solyc02g083640.3	Solyc02g083640.3.1	Tetratricopeptide repeat (TPR)-like superfamily protein (AHRD V3.3 *** AT3G51280.1)
Solyc08g008480.3	Solyc08g008480.3.1	Myb transcription factor,R2R3MYB transcription factor 4
Solyc07g055720.3	Solyc07g055720.3.1	Heat shock protein, putative (AHRD V3.3 *** Q8LD91_ARATH)
Solyc03g117610.1	Solyc03g117610.1.1	Guanine nucleotide-binding alpha-16 subunit (AHRD V3.3 -** A0A0B0PFI0_GOSAR)
Solyc02g030120.2	Solyc02g030120.2.1	Subtilisin-like protease (AHRD V3.3 *** A0A0B0N731_GOSAR)
Solyc04g051500.3	Solyc04g051500.3.1	Transporter-related family protein (AHRD V3.3 *** A9PB03_POPTR)
Solyc07g066220.3	Solyc07g066220.3.1	WRKY transcription factor 2
Solyc03g113220.3	Solyc03g113220.3.1	Hypersensitive-induced response protein (AHRD V3.3 *** A6YGE4_CARPA)
Solyc07g017293.1	Solyc07g017293.1.1	3-phosphoinositide-dependent protein kinase-1 (AHRD V3.3 *-* AT3G10572.1)
Solyc11g013310.2	Solyc11g013310.2.1	SlLAX3
Solyc03g007410.3	Solyc03g007410.3.1	basic helix-loop-helix (bHLH) DNA-binding superfamily protein (AHRD V3.3 *** AT5G53210.1)
Solyc09g072660.3	Solyc09g072660.3.1	FAD-binding Berberine family protein (AHRD V3.3 *** A0A061G813_THECC)
Solyc04g081955.1	Solyc04g081955.1.1	Pentatricopeptide repeat (PPR) superfamily protein (AHRD V3.3 *** AT1G20300.1)
Solyc10g081200.1	Solyc10g081200.1.1	LOW QUALITY:Transmembrane protein, putative (AHRD V3.3 *** G7L2Q0_MEDTR)
Solyc10g077070.2	Solyc10g077070.2.1	Histone-lysine N-methyltransferase, H3 lysine-9 specific SUVH1 (AHRD V3.3 *** SUVH1_TOBAC)
Solyc11g067010.2	Solyc11g067010.2.1	Protein BUD31 homolog 2 (AHRD V3.3 *** BD31B_ORYSJ)
Solyc05g015043.1	Solyc05g015043.1.1	ATP-dependent RNA helicase, putative (AHRD V3.3 *-* B9RMI9_RICCO)
Solyc11g071620.3	Solyc11g071620.3.1	aldehyde oxidase
Solyc11g071300.2	Solyc11g071300.2.1	Myb (AHRD V3.3 *** Q948S6_TOBAC)
Solyc04g054400.3	Solyc04g054400.3.1	NAD(P)-binding Rossmann-fold superfamily protein (AHRD V3.3 *** A0A061DJT5_THECC)
Solyc02g061960.3	Solyc02g061960.3.1	RNA-binding protein Lupus La (AHRD V3.3 *** A0A103Y5K4_CYNCS)
Solyc08g069180.3	Solyc08g069180.3.1	Kinase (AHRD V3.3 *** D7LHK4_ARALL)
Solyc02g068280.3	Solyc02g068280.3.1	subtilisin-like protein
Solyc10g055700.2	Solyc10g055700.2.1	Pentatricopeptide repeat-containing protein (AHRD V3.3 *** A0A103XTC4_CYNCS)
Solyc11g020280.2	Solyc11g020280.2.1	Receptor-like protein kinase HSL1 (AHRD V3.3 *** W9T2E3_9ROSA)
Solyc06g005350.3	Solyc06g005350.3.1	Ras-related small GTP-binding family protein (AHRD V3.3 *** AT5G59840.1)
Solyc11g071890.2	Solyc11g071890.2.1	Outer envelope protein 80 (AHRD V3.3 *** W9RH86_9ROSA)
Solyc07g007230.3	Solyc07g007230.3.1	DnaJ domain-containing protein (AHRD V3.3 *-* A0A118K6N5_CYNCS)
Solyc01g096130.3	Solyc01g096130.3.1	ORMDL family protein (AHRD V3.3 *** AT1G01230.1)
Solyc07g055220.2	Solyc07g055220.2.1	Pentatricopeptide repeat-containing protein, putative (AHRD V3.3 *** B9T3G5_RICCO)
Solyc06g065950.3	Solyc06g065950.3.1	Vesicle-associated membrane protein, putative (AHRD V3.3 *** B9RP23_RICCO)
Solyc11g020870.2	Solyc11g020870.2.1	Metal-dependent protein hydrolase (AHRD V3.3 *** AT5G41970.1)
Solyc01g108230.3	Solyc01g108230.3.1	LAG1 longevity assurance-like protein (AHRD V3.3 *** G7JL86_MEDTR)
Solyc05g050438.1	Solyc05g050438.1.1	RNA-binding domain CCCH-type zinc finger protein (AHRD V3.3 *-* A0A072UWB6_MEDTR)
Solyc01g106740.3	Solyc01g106740.3.1	Aspartate--tRNA ligase (AHRD V3.3 *** A0A0B2QN00_GLYSO)
Solyc02g090220.3	Solyc02g090220.3.1	Zinc finger, Dof-type (AHRD V3.3 *** A0A124SC40_CYNCS)
Solyc09g075850.3	Solyc09g075850.3.1	Vacuole membrane 1 (AHRD V3.3 *** A0A0B0NWV3_GOSAR)
Solyc08g007120.3	Solyc08g007120.3.1	SBP (S-ribonuclease binding protein) family protein (AHRD V3.3 *** AT1G32740.1)
Solyc11g005000.2	Solyc11g005000.2.1	Keratinocytes-associated protein 2 (AHRD V3.3 *** B6SJ34_MAIZE)
Solyc08g066490.3	Solyc08g066490.3.1	Receptor protein kinase CLAVATA1, putative (AHRD V3.3 *** B9RRZ6_RICCO)
Solyc02g092910.3	Solyc02g092910.3.1	Mortality factor 4-like protein 1 (AHRD V3.3 *** A0A0B2QZE4_GLYSO)
Solyc12g010110.2	Solyc12g010110.2.1	Formin-like protein (AHRD V3.3 *** K4DC98_SOLLC)
Solyc02g089390.2	Solyc02g089390.2.1	Cell morphogenesis related protein (AHRD V3.3 *** F4KB73_ARATH)
Solyc10g084320.2	Solyc10g084320.2.1	Subtilisin-like protease (AHRD V3.3 *** O82777_SOLLC)
Solyc08g079610.3	Solyc08g079610.3.1	Nucleotide excision repair, TFIIH, subunit TTDA (AHRD V3.3 *** AT1G12400.2)
Solyc08g008320.3	Solyc08g008320.3.1	Inner membrane protein OXA1 (AHRD V3.3 *** B9GL61_POPTR)
Solyc01g094500.3	Solyc01g094500.3.1	Riboflavin biosynthesis protein RibD (AHRD V3.3 *** W9R4Z5_9ROSA)
Solyc01g096865.1	Solyc01g096865.1.1	AP2-like ethylene-responsive transcription factor (AHRD V3.3 *-* A0A0K9PVT8_ZOSMR)
Solyc08g078610.3	Solyc08g078610.3.1	Zinc knuckle family protein (AHRD V3.3 *** B9I9G6_POPTR)
Solyc03g118690.3	Solyc03g118690.3.1	Translocon at the outer membrane of chloroplasts 64 (AHRD V3.3 *** TOC64_PEA)
Solyc05g055830.3	Solyc05g055830.3.1	R3H domain protein (AHRD V3.3 *** A0A072VLT6_MEDTR)
Solyc03g062650.3	Solyc03g062650.3.1	thyroid adenoma-associated-like protein (AHRD V3.3 *** AT3G55160.3)
Solyc03g062900.3	Solyc03g062900.3.1	Elongation factor 4 (AHRD V3.3 *** A0A0B0NVN0_GOSAR)
Solyc03g097550.3	Solyc03g097550.3.1	Pseudouridine synthase (AHRD V3.3 *** K4BJH2_SOLLC)
Solyc10g017900.1	Solyc10g017900.1.1	Photosystem I P700 chlorophyll a apoprotein A1 family (AHRD V3.3 *-* A0A151R2J4_CAJCA)
Solyc08g022210.3	Solyc08g022210.3.1	Methylthioribose-1-phosphate isomerase (AHRD V3.3 *** K4CJP1_SOLLC)
Solyc02g022830.3	Solyc02g022830.3.1	DNA primase/helicase (AHRD V3.3 *** A0A0B2Q2W6_GLYSO)
Solyc03g045090.3	Solyc03g045090.3.1	dihydroflavonol 4-reductase/flavanone protein (AHRD V3.3 *** AT3G02420.1)
Solyc05g054840.3	Solyc05g054840.3.1	E3 UFM1-protein ligase (AHRD V3.3 *-* A0A199V584_ANACO)
Solyc02g065620.3	Solyc02g065620.3.1	RING/U-box superfamily protein (AHRD V3.3 --* AT1G74990.1)
Solyc04g009320.3	Solyc04g009320.3.1	Hsp70 nucleotide exchange factor FES1 (AHRD V3.3 *** A0A0B0MDD7_GOSAR)
Solyc07g020710.3	Solyc07g020710.3.1	Tesmin/TSO1-like CXC domain-containing protein (AHRD V3.3 *** A0A061GMK6_THECC)
Solyc03g006000.3	Solyc03g006000.3.1	SolycHsfA4a
Solyc08g008610.3	Solyc08g008610.3.1	Alpha/beta-Hydrolases superfamily protein (AHRD V3.3 *** A0A061G3V4_THECC)
Solyc07g017530.3	Solyc07g017530.3.1	Conserved oligomeric Golgi complex subunit 3 (AHRD V3.3 *-* A0A0B2SIZ6_GLYSO)
Solyc09g097865.1	Solyc09g097865.1.1	Kinesin-like protein (AHRD V3.3 *** A0A0D2U096_GOSRA)
Solyc09g075180.3	Solyc09g075180.3.1	cryptochrome DASH family protein
Solyc06g061150.3	Solyc06g061150.3.1	AP-2 complex subunit mu (AHRD V3.3 *** AP2M_ARATH)
Solyc06g067950.3	Solyc06g067950.3.1	Acyl-protein thioesterase 2 (AHRD V3.3 *** A0A0B0PZC3_GOSAR)
Solyc08g074350.2	Solyc08g074350.2.1	NAC domain-containing protein 78 (AHRD V3.3 --* A0A1D1YBD8_9ARAE)
Solyc03g116360.2	Solyc03g116360.2.1	Regulator of chromosome condensation (RCC1) family protein (AHRD V3.3 *** G7K368_MEDTR)
Solyc12g041980.2	Solyc12g041980.2.1	Protein BREAST CANCER SUSCEPTIBILITY 1 like (AHRD V3.3 *** A0A0B2P4B4_GLYSO)
Solyc10g051140.2	Solyc10g051140.2.1	Enhanced downy mildew 2, putative isoform 1 (AHRD V3.3 *** A0A061DLT4_THECC)
Solyc02g091620.2	Solyc02g091620.2.1	Nuclear pore complex protein (AHRD V3.3 --* AT1G55540.2)
Solyc01g099960.3	Solyc01g099960.3.1	Pectinesterase (AHRD V3.3 *** K4B130_SOLLC)
Solyc03g051780.2	Solyc03g051780.2.1	Pectin lyase-like superfamily protein (AHRD V3.3 *** AT3G57790.2)
Solyc09g055260.3	Solyc09g055260.3.1	E3 ubiquitin-protein ligase listerin-like protein (AHRD V3.3 *** A0A072UEK1_MEDTR)
Solyc03g046570.3	Solyc03g046570.3.1	Transcription factor BIM2-like protein (AHRD V3.3 *** A0A0B0NVI3_GOSAR)
Solyc09g074330.3	Solyc09g074330.3.1	sequence-specific DNA binding transcription factor ATNDX (AHRD V3.3 *** AT4G03090.5)
Solyc02g078170.2	Solyc02g078170.2.1	Clade VII lectin receptor kinase (AHRD V3.3 *** A0A0K1U1X8_SOLLC)
Solyc06g059800.3	Solyc06g059800.3.1	ACT domain-containing protein
Solyc02g083540.3	Solyc02g083540.3.1	MID1-complementing activity-like protein (AHRD V3.3 *** G7JXK8_MEDTR)
Solyc02g062680.3	Solyc02g062680.3.1	Anaphase-promoting complex subunit 10 (AHRD V3.3 *** K4B6F6_SOLLC)
Solyc09g061890.3	Solyc09g061890.3.1	Pectate lyase (AHRD V3.3 *** M1BAL5_SOLTU)
Solyc09g056200.3	Solyc09g056200.3.1	F-box/RNI-like/FBD-like domains-containing protein (AHRD V3.3 --* AT5G56380.2)
Solyc07g053225.1	Solyc07g053225.1.1	Transmembrane amino acid transporter family protein (AHRD V3.3 --* AT1G08230.6)
Solyc03g118120.3	Solyc03g118120.3.1	Transferase, transferring glycosyl groups, putative (AHRD V3.3 *** B9RG20_RICCO)
Solyc06g060150.3	Solyc06g060150.3.1	replication factor C subunit 3 (AHRD V3.3 *** AT1G77470.1)
Solyc08g076810.3	Solyc08g076810.3.1	RING/U-box superfamily protein (AHRD V3.3 *-* AT4G17920.1)
Solyc11g042930.2	Solyc11g042930.2.1	SKP1 (AHRD V3.3 *** Q68GS0_TOBAC)
Solyc06g071580.3	Solyc06g071580.3.1	MORC family CW-type zinc finger protein 4 (AHRD V3.3 *** A0A0B0PTV2_GOSAR)
Solyc09g074510.3	Solyc09g074510.3.1	Tubby-like F-box protein (AHRD V3.3 *** M0RYY8_MUSAM)
Solyc02g080670.3	Solyc02g080670.3.1	L-ascorbate oxidase (AHRD V3.3 *** A0A0B0MPT8_GOSAR)
Solyc05g008260.3	Solyc05g008260.3.1	Peptidyl serine alpha-galactosyltransferase (AHRD V3.3 *** H3JU07_TOBAC)
Solyc03g114340.3	Solyc03g114340.3.1	1-deoxy-D-xylulose-5-phosphate reductoisomerase
Solyc04g054690.3	Solyc04g054690.3.1	ascorbate oxidase
Solyc07g063000.3	Solyc07g063000.3.1	Leucine-rich repeat receptor-like protein kinase (AHRD V3.3 *** C0LGV8_ARATH)
Solyc07g042847.1	Solyc07g042847.1.1	Gibberellin receptor GID1, putative (AHRD V3.3 --* B9RYG8_RICCO)
Solyc01g007010.2	Solyc01g007010.2.1	U-box domain-containing family protein (AHRD V3.3 *** B9P691_POPTR)
Solyc06g076600.2	Solyc06g076600.2.1	Kinase family protein (AHRD V3.3 *** B9HPA3_POPTR)
Solyc08g007670.1	Solyc08g007670.1.1	Subtilisin-like protease (AHRD V3.3 *** Q9LWA3_SOLLC)
Solyc04g074750.3	Solyc04g074750.3.1	RNA-binding (RRM/RBD/RNP motifs) family protein (AHRD V3.3 *** AT4G09040.1)
Solyc09g083070.3	Solyc09g083070.3.1	sporulation-specific protein (AHRD V3.3 *** AT4G14615.1)
Solyc06g051930.3	Solyc06g051930.3.1	pyruvate kinase superfamily protein
Solyc07g054280.1	Solyc07g054280.1.1	Tyrosine decarboxylase (AHRD V3.3 *** Q000T5_ARICO)
Solyc03g119160.3	Solyc03g119160.3.1	Ribosomal protein S24/S35, mitochondrial (AHRD V3.3 *-* A0A061F6N1_THECC)
Solyc12g042200.2	Solyc12g042200.2.1	Transducin/WD40 repeat protein (AHRD V3.3 *** G7J399_MEDTR)
Solyc04g014830.2	Solyc04g014830.2.1	GRAS family transcription factor (AHRD V3.3 *** G7JLR5_MEDTR)
Solyc03g112140.3	Solyc03g112140.3.1	MAP kinase kinase kinase 27
Solyc02g090540.3	Solyc02g090540.3.1	NAD(P)-binding Rossmann-fold superfamily protein (AHRD V3.3 *** A0A061DHS1_THECC)
Solyc06g066170.3	Solyc06g066170.3.1	Isoflavone reductase homolog (AHRD V3.3 *** IFRH_LUPAL)
Solyc10g009210.3	Solyc10g009210.3.1	Calmodulin-binding protein (AHRD V3.3 *** A0A072V4D6_MEDTR)
Solyc02g085810.3	Solyc02g085810.3.1	HEAT repeat-containing protein (AHRD V3.3 *** AT1G67140.3)
Solyc02g079210.3	Solyc02g079210.3.1	DAG protein (AHRD V3.3 *** B6SJX7_MAIZE)
Solyc12g088700.1	Solyc12g088700.1.1	Glycosyltransferase (AHRD V3.3 *** M1B8Y5_SOLTU)
Solyc11g067070.1	Solyc11g067070.1.1	Protein kinase (AHRD V3.3 *** A7VL53_WHEAT)
Solyc09g065655.1	Solyc09g065655.1.1	kinase superfamily protein (AHRD V3.3 *-* AT3G63340.12)
Solyc11g071540.2	Solyc11g071540.2.1	TATA box-binding protein associated factor RNA polymerase I subunit B-like protein (AHRD V3.3 *** A0A072UJP8_MEDTR)
Solyc03g117970.3	Solyc03g117970.3.1	Poly [ADP-ribose] polymerase (AHRD V3.3 *** K4BLU8_SOLLC)
Solyc01g087410.3	Solyc01g087410.3.1	RING/FYVE/PHD zinc finger protein, putative (AHRD V3.3 *-* A0A072UJ97_MEDTR)
Solyc09g091020.3	Solyc09g091020.3.1	Transducin/WD-like repeat-protein (AHRD V3.3 *** G7KYK1_MEDTR)
Solyc05g009940.3	Solyc05g009940.3.1	oxidoreductase/transition metal ion-binding protein (AHRD V3.3 *-* AT5G52410.3)
Solyc11g010430.2	Solyc11g010430.2.1	Dihydrofolate reductase-like protein (AHRD V3.3 *** G7JXR7_MEDTR)
Solyc09g008820.3	Solyc09g008820.3.1	F-box protein PP2-A13 (AHRD V3.3 *** A0A072U2Z8_MEDTR)
Solyc08g066920.2	Solyc08g066920.2.1	ATP/ADP transporter (AHRD V3.3 *-* A0A0X9Q301_MENSP)
Solyc01g103862.1	Solyc01g103862.1.1	Basic-leucine zipper (bZIP) transcription factor family protein (AHRD V3.3 *** AT1G58110.2)
Solyc03g025420.3	Solyc03g025420.3.1	SKP1 family protein (AHRD V3.3 *** B9I474_POPTR)
Solyc01g008830.2	Solyc01g008830.2.1	Ascorbate oxidase (AHRD V3.3 *** X5JRX8_NICBE)
Solyc07g042500.3	Solyc07g042500.3.1	Alpha/beta-Hydrolases superfamily protein, putative (AHRD V3.3 *** A0A061GM37_THECC)
Solyc04g010250.3	Solyc04g010250.3.1	alpha/beta-Hydrolases superfamily protein (AHRD V3.3 *** AT2G39420.1)
Solyc02g093330.3	Solyc02g093330.3.1	Nuclear pore complex Nup98-Nup96 (AHRD V3.3 *-* A0A0B0NED3_GOSAR)
Solyc06g065340.1	Solyc06g065340.1.1	LOW QUALITY:Ca(2+)-dependent nuclease family protein (AHRD V3.3 --* AT2G40410.2)
Solyc03g115100.3	Solyc03g115100.3.1	Formate hydrogenlyase subunit 5 (AHRD V3.3 *** A0A0B0NQY9_GOSAR)
Solyc09g061700.3	Solyc09g061700.3.1	Tetratricopeptide repeat (TPR)-like superfamily protein (AHRD V3.3 *** AT5G48850.1)
Solyc01g099970.3	Solyc01g099970.3.1	F-box/LRR protein (AHRD V3.3 *** G7KWK1_MEDTR)
Solyc02g071600.3	Solyc02g071600.3.1	ATP synthase subunit b, chloroplastic (AHRD V3.3 --* ATPF_CHLSC)
Solyc08g076190.3	Solyc08g076190.3.1	Dimerizations, putative (AHRD V3.3 *** A0A061GE03_THECC)
Solyc12g094610.2	Solyc12g094610.2.1	U-box domain-containing 15-like protein (AHRD V3.3 *** A0A0B0PZ68_GOSAR)
Solyc02g078350.3	Solyc02g078350.3.1	Pentatricopeptide repeat-containing family protein (AHRD V3.3 *** B9H2W0_POPTR)
Solyc07g063475.1	Solyc07g063475.1.1	protein kinase family protein (AHRD V3.3 *** AT5G54380.1)
Solyc04g008030.2	Solyc04g008030.2.1	Cleavage and polyadenylation specificity factor, putative (AHRD V3.3 *** B9SJ31_RICCO)
Solyc06g071560.3	Solyc06g071560.3.1	Serine/threonine-protein phosphatase 2A 55 kDa regulatory subunit B (AHRD V3.3 *** K4C8M8_SOLLC)
Solyc04g073940.3	Solyc04g073940.3.1	TPR repeat-containing thioredoxin TTL1-like protein (AHRD V3.3 *** A0A0B2PI95_GLYSO)
Solyc08g066700.3	Solyc08g066700.3.1	Exosome complex exonuclease RRP46 homolog (AHRD V3.3 *** EXOS5_ARATH)
Solyc09g065480.2	Solyc09g065480.2.1	Type I inositol-1,4,5-trisphosphate 5-phosphatase CVP2 (AHRD V3.3 *** A0A151RLD8_CAJCA)
Solyc10g049890.2	Solyc10g049890.2.1	D-3-phosphoglycerate dehydrogenase (AHRD V3.3 *** K4D0E5_SOLLC)
Solyc11g068700.1	Solyc11g068700.1.1	Chalcone synthase B (AHRD V3.3 --* CHSB_IPOCO)
Solyc08g082880.3	Solyc08g082880.3.1	Methyltransferase-like protein 17, mitochondrial (AHRD V3.3 *** A0A0B0PRZ2_GOSAR)
Solyc03g098450.3	Solyc03g098450.3.1	Kinase interacting (KIP1-like) family protein (AHRD V3.3 *** A0A072UM28_MEDTR)
Solyc03g081310.3	Solyc03g081310.3.1	BnaA02g32530D protein (AHRD V3.3 *** A0A078F0S3_BRANA)
Solyc04g082490.3	Solyc04g082490.3.1	Niemann-Pick C1 (AHRD V3.3 *** A0A0B0MTA5_GOSAR)
Solyc04g028560.3	Solyc04g028560.3.1	Retrovirus-related Pol polyprotein from transposon TNT 1-94 (AHRD V3.3 *-* W9SFC2_9ROSA)
Solyc08g079870.3	Solyc08g079870.3.1	subtilisin
Solyc05g006970.3	Solyc05g006970.3.1	small multi-drug export protein (AHRD V3.3 *** AT2G02590.1)
Solyc03g078380.1	Solyc03g078380.1.1	Glutaredoxin family protein (AHRD V3.3 *** AT5G13810.1)
Solyc04g050730.3	Solyc04g050730.3.1	GDSL-motif esterase/acyltransferase/lipase
Solyc01g111550.3	Solyc01g111550.3.1	minichromosome maintenance 10 (AHRD V3.3 *** AT2G20980.1)
Solyc02g093640.3	Solyc02g093640.3.1	Short-chain dehydrogenase/reductase (AHRD V3.3 *** U5TZJ9_PHAVU)
Solyc02g076945.1	Solyc02g076945.1.1	maternal effect embryo arrest 18 (AHRD V3.3 *** AT2G34090.1)
Solyc08g014130.3	Solyc08g014130.3.1	Isopropylmalate synthase (AHRD V3.3 *** K4CJ46_SOLLC)
Solyc01g096680.3	Solyc01g096680.3.1	Microtubule associated family protein (AHRD V3.3 *** B9GX96_POPTR)
Solyc07g062860.3	Solyc07g062860.3.1	ARM repeat superfamily protein (AHRD V3.3 *** A0A061F7T1_THECC)
Solyc11g062120.2	Solyc11g062120.2.1	Copper-transporting atpase p-type, putative (AHRD V3.3 *** B9RIA4_RICCO)
Solyc03g044190.3	Solyc03g044190.3.1	FAD-dependent oxidoreductase family protein (AHRD V3.3 *** AT5G67290.1)
Solyc06g082190.3	Solyc06g082190.3.1	Protein kinase, putative (AHRD V3.3 *** B9SKV0_RICCO)
Solyc02g068730.3	Solyc02g068730.3.1	Chaperonin 60 alpha subunit (AHRD V3.3 *** Q9ZTV1_CANLI)
Solyc02g090265.1	Solyc02g090265.1.1	Cytochrome P450 (AHRD V3.3 *-* A0A103Y527_CYNCS)
Solyc08g006750.3	Solyc08g006750.3.1	Aromatic amino acid decarboxylase 2 (AHRD V3.3 *** Q1KSC4_SOLLC)
Solyc03g097450.3	Solyc03g097450.3.1	SWI/SNF complex subunit SWI3A (AHRD V3.3 *** W9QCB3_9ROSA)
Solyc10g086320.2	Solyc10g086320.2.1	Phosphatidylinositol-4-phosphate 5-kinase family protein (AHRD V3.3 *** A0A072VJC1_MEDTR)
Solyc05g009490.2	Solyc05g009490.2.1	DNA polymerase epsilon catalytic subunit (AHRD V3.3 --* AT2G27120.3)
Solyc03g113400.3	Solyc03g113400.3.1	TOMLHA1 H+-ATPase
Solyc03g118490.3	Solyc03g118490.3.1	Zinc-finger domain of monoamine-oxidase A repressor R1 (AHRD V3.3 *-* AT2G23530.1)
Solyc11g012160.2	Solyc11g012160.2.1	fumarylacetoacetase (AHRD V3.3 *** AT1G12050.1)
Solyc10g052880.1	Solyc10g052880.1.1	LOW QUALITY:Leucine-rich repeat receptor-like protein kinase family protein (AHRD V3.3 *** A0A061DFG6_THECC)
Solyc03g113970.3	Solyc03g113970.3.1	Calmodulin-binding protein (AHRD V3.3 *-* AT5G57580.1)
Solyc01g060410.3	Solyc01g060410.3.1	cation calcium exchanger 4 (AHRD V3.3 --* AT1G54115.1)
Solyc11g068360.1	Solyc11g068360.1.1	LOW QUALITY:Disease resistance protein (AHRD V3.3 *** A0A068EUC5_SOLHA)
Solyc02g068380.3	Solyc02g068380.3.1	allantoate amidohydrolase (AHRD V3.3 *** AT4G20070.1)
Solyc06g050210.3	Solyc06g050210.3.1	TLC ATP/ADP transporter (AHRD V3.3 *** A0A061FRW5_THECC)
Solyc06g082860.3	Solyc06g082860.3.1	Cytochrome b561/ferric reductase transmembrane with DOMON related domain-containing protein (AHRD V3.3 *** AT3G07570.1)
Solyc11g013370.2	Solyc11g013370.2.1	E3 ubiquitin-protein ligase BRE1-like 1 (AHRD V3.3 *** A0A0B0M5V2_GOSAR)
Solyc03g097050.3	Solyc03g097050.3.1	Cellulose synthase-like protein (AHRD V3.3 *** L0ATQ4_POPTO)
Solyc11g011220.2	Solyc11g011220.2.1	Transmembrane protein (AHRD V3.3 *** A0A0B0N9X1_GOSAR)
Solyc04g015690.3	Solyc04g015690.3.1	Insulin degrading enzyme (AHRD V3.3 *** Q93YG9_SOLLC)
Solyc01g095560.3	Solyc01g095560.3.1	Cysteine proteinases superfamily protein (AHRD V3.3 --* AT3G48350.1)
Solyc09g008860.3	Solyc09g008860.3.1	Ovary receptor kinase 14 (AHRD V3.3 *** S4WME3_SOLCH)
Solyc03g115810.3	Solyc03g115810.3.1	Mon1 superfamily protein
Solyc07g007370.3	Solyc07g007370.3.1	NEDD8 ultimate buster 1 (AHRD V3.3 *** A0A0B0NND4_GOSAR)
Solyc07g007670.3	Solyc07g007670.3.1	Purple acid phosphatase (AHRD V3.3 *** K4CBN7_SOLLC)
Solyc12g019000.2	Solyc12g019000.2.1	La-related protein 7 (AHRD V3.3 *** W9RF44_9ROSA)
Solyc01g107930.3	Solyc01g107930.3.1	RING/U-box superfamily protein (AHRD V3.3 *-* AT4G34040.1)
Solyc11g065880.2	Solyc11g065880.2.1	RNA-binding family protein (AHRD V3.3 *** A0A061FD24_THECC)
Solyc09g090270.3	Solyc09g090270.3.1	COP1-interacting-like protein (AHRD V3.3 *** G7I4V2_MEDTR)
Solyc02g068070.3	Solyc02g068070.3.1	Lipase (AHRD V3.3 *** K4B7D9_SOLLC)
Solyc01g105780.3	Solyc01g105780.3.1	Chaperone DnaJ-domain protein (AHRD V3.3 *-* G7KBK7_MEDTR)
Solyc01g057300.2	Solyc01g057300.2.1	bHLH transcription factor 002
Solyc02g070483.1	Solyc02g070483.1.1	F-box family protein (AHRD V3.3 *-* AT4G18380.2)
Solyc09g007520.3	Solyc09g007520.3.1	Peroxidase (AHRD V3.3 *** K4CQE1_SOLLC)
Solyc01g086810.2	Solyc01g086810.2.1	NBS-LRR disease resistance protein (AHRD V3.3 *** G7IVT3_MEDTR)
Solyc09g090600.3	Solyc09g090600.3.1	Acid phosphatase 1 (AHRD V3.3 *** A0A0B2QYK4_GLYSO)
Solyc05g055120.3	Solyc05g055120.3.1	Phosphatidylinositol-4-phosphate 5-kinase family protein (AHRD V3.3 --* AT1G10900.3)
Solyc01g102300.3	Solyc01g102300.3.1	bHLH transcription factor 006
Solyc05g006560.1	Solyc05g006560.1.1	glycosyltransferase family protein (DUF23) (AHRD V3.3 *** AT1G27200.1)
Solyc02g089150.3	Solyc02g089150.3.1	PI-PLC X domain-containing protein (AHRD V3.3 *** A0A0B2PWM6_GLYSO)
Solyc03g007760.3	Solyc03g007760.3.1	P-loop containing nucleoside triphosphate hydrolases superfamily protein (AHRD V3.3 *** AT4G28000.1)
Solyc12g006480.2	Solyc12g006480.2.1	Nuclear pore complex Nup205-like protein (AHRD V3.3 *** G7L0K5_MEDTR)
Solyc03g098345.1	Solyc03g098345.1.1	nucleoporin protein Ndc1-Nup protein (AHRD V3.3 *** AT1G73240.1)
Solyc03g111630.3	Solyc03g111630.3.1	Programmed cell death 4 (AHRD V3.3 *** A0A0B0N0N9_GOSAR)
Solyc10g008340.3	Solyc10g008340.3.1	Structural constituent of cell wall, putative (AHRD V3.3 *** B9RVZ9_RICCO)
Solyc09g009210.3	Solyc09g009210.3.1	transcriptional activator (DUF662) (AHRD V3.3 *** AT2G36410.2)
Solyc03g053010.3	Solyc03g053010.3.1	Colon cancer-associated Mic1-like protein (AHRD V3.3 *** G7KWB7_MEDTR)
Solyc03g065340.3	Solyc03g065340.3.1	Alpha-1,4 glucan phosphorylase (AHRD V3.3 *** K4BHG4_SOLLC)
Solyc10g047000.2	Solyc10g047000.2.1	Transducin/WD40 repeat-like superfamily protein (AHRD V3.3 *** AT1G80670.1)
Solyc10g045175.1	Solyc10g045175.1.1	RING/U-box superfamily protein (AHRD V3.3 *-* AT3G60080.1)
Solyc04g045660.3	Solyc04g045660.3.1	MLH1
Solyc02g087280.3	Solyc02g087280.3.1	Major facilitator superfamily protein (AHRD V3.3 *** AT5G14940.1)
Solyc01g089930.2	Solyc01g089930.2.1	Riboflavin biosynthesis protein RibD (AHRD V3.3 *-* A0A0B2R4V5_GLYSO)
Solyc04g077330.3	Solyc04g077330.3.1	Serine/threonine-protein kinase (AHRD V3.3 *-* M1A1I5_SOLTU)
Solyc01g103130.2	Solyc01g103130.2.1	Dynamin (AHRD V3.3 *** A0A103XDG1_CYNCS)
Solyc04g082580.3	Solyc04g082580.3.1	F-box/kelch-repeat protein (AHRD V3.3 *** W9RJ33_9ROSA)
Solyc12g044840.2	Solyc12g044840.2.1	Kinase family protein (AHRD V3.3 *** U5GQI1_POPTR)
Solyc05g014980.3	Solyc05g014980.3.1	Adenylate kinase (AHRD V3.3 *** B7FN18_MEDTR)
Solyc05g051380.3	Solyc05g051380.3.1	AP2-like ethylene-responsive transcription factor (AHRD V3.3 *** G7JWC7_MEDTR)
Solyc12g013910.2	Solyc12g013910.2.1	PRA1 family protein (AHRD V3.3 *** K4DCS6_SOLLC)
Solyc04g007370.3	Solyc04g007370.3.1	Chaperone protein dnaJ 15 (AHRD V3.3 *** DNJ15_ARATH)
Solyc01g107700.3	Solyc01g107700.3.1	Kynurenine formamidase (AHRD V3.3 *** A0A1D1Y8U0_9ARAE)
Solyc10g009330.3	Solyc10g009330.3.1	Arginine/serine-rich splicing factor, putative (AHRD V3.3 *** B9SBD0_RICCO)
Solyc10g008630.3	Solyc10g008630.3.1	External alternative NAD(P)H-ubiquinone oxidoreductase B1, mitochondrial (AHRD V3.3 *** ENDB1_SOLTU)
Solyc01g008800.2	Solyc01g008800.2.1	disease resistance protein (TIR-NBS-LRR class) (AHRD V3.3 *** AT5G17680.1)
Solyc03g006330.3	Solyc03g006330.3.1	Leucine-rich repeat receptor-like protein kinase (AHRD V3.3 *** A0A0K9NYE0_ZOSMR)
Solyc04g071320.3	Solyc04g071320.3.1	ubiquitin interaction motif-containing protein (AHRD V3.3 *** AT1G43690.1)
Solyc08g066010.2	Solyc08g066010.2.1	Tetratricopeptide repeat-like superfamily protein isoform 1 (AHRD V3.3 *** A0A061GK97_THECC)
Solyc09g092320.3	Solyc09g092320.3.1	RNA binding protein (AHRD V3.3 *** O23793_NICSY)
Solyc08g007190.3	Solyc08g007190.3.1	GATA transcription factor, putative (AHRD V3.3 *** B9SYZ6_RICCO)
Solyc03g117600.3	Solyc03g117600.3.1	Hydroxycinnamoyl-CoA shikimate/quinate hydroxycinnamoyltransferase (AHRD V3.3 *** A4ZKI0_COFAR)
Solyc01g106820.3	Solyc01g106820.3.1	Sterol regulatory element-binding protein site 2 protease, putative (AHRD V3.3 *** B9S7Z4_RICCO)
Solyc02g081950.3	Solyc02g081950.3.1	RNA ligase/cyclic nucleotide phosphodiesterase (AHRD V3.3 *** A0A103Y4Y2_CYNCS),Pfam:PF13563
Solyc04g079280.3	Solyc04g079280.3.1	alpha/beta-Hydrolases superfamily protein (AHRD V3.3 *** AT4G34310.1)
Solyc04g050490.3	Solyc04g050490.3.1	carboxyl-terminal peptidase (DUF239) (AHRD V3.3 *** AT5G18460.1)
Solyc03g044510.3	Solyc03g044510.3.1	Sulfotransferase (AHRD V3.3 *** K4BG70_SOLLC)
Solyc03g031560.3	Solyc03g031560.3.1	Trimeric LpxA-like enzymes superfamily protein, putative isoform 3 (AHRD V3.3 *** A0A061GGP4_THECC)
Solyc06g066180.3	Solyc06g066180.3.1	Myb family transcription factor family protein (AHRD V3.3 *** B9GZU3_POPTR)
Solyc01g097150.3	Solyc01g097150.3.1	Amino acid permease family protein (AHRD V3.3 *-* AT5G05630.1)
Solyc03g115190.3	Solyc03g115190.3.1	Phosphoglycerate mutase family protein (AHRD V3.3 --* AT5G64460.5)
Solyc10g044670.2	Solyc10g044670.2.1	phytochrome A
Solyc09g090930.3	Solyc09g090930.3.1	Tetratricopeptide repeat (TPR)-like superfamily protein (AHRD V3.3 *-* AT1G04530.1)
Solyc12g099180.2	Solyc12g099180.2.1	Poly(A) polymerase, putative (AHRD V3.3 *** B9RZU0_RICCO)
Solyc06g005000.3	Solyc06g005000.3.1	RING/U-box superfamily protein (AHRD V3.3 *** AT5G37560.1)
Solyc02g066910.3	Solyc02g066910.3.1	Nucleotide-sugar transporter family protein (AHRD V3.3 *** AT3G17430.2)
Solyc01g096110.3	Solyc01g096110.3.1	transducin family protein / WD-40 repeat family protein (AHRD V3.3 *** AT2G46560.2)
Solyc04g076310.3	Solyc04g076310.3.1	Kinesin-like protein (AHRD V3.3 *** K4BU69_SOLLC)
Solyc04g011480.3	Solyc04g011480.3.1	CASP-like protein (AHRD V3.3 *** K4BPK1_SOLLC)
Solyc12g055720.2	Solyc12g055720.2.1	Ovule receptor-like kinase 28 (AHRD V3.3 *** A4GWX5_SOLCH)
Solyc12g008340.2	Solyc12g008340.2.1	Exostosin family protein (AHRD V3.3 *** AT5G19670.2)
Solyc03g119280.3	Solyc03g119280.3.1	Histidyl-tRNA synthetase, putative (AHRD V3.3 *** B9S0H3_RICCO)
Solyc08g005720.3	Solyc08g005720.3.1	Terpene synthase 18 (AHRD V3.3 *-* R9R6F3_SOLLC)
Solyc08g066510.3	Solyc08g066510.3.1	GATA transcription factor (AHRD V3.3 *** K4CLM7_SOLLC)
Solyc02g032120.3	Solyc02g032120.3.1	Zinc finger family protein (AHRD V3.3 *** B9GY13_POPTR)
Solyc08g078850.3	Solyc08g078850.3.1	lactate dehydrogenase
Solyc12g098740.2	Solyc12g098740.2.1	Clathrin interactor EPSIN 2 (AHRD V3.3 *** EPN2_ARATH)
Solyc09g064540.3	Solyc09g064540.3.1	vacuolar sorting-associated protein (DUF946) (AHRD V3.3 *** AT1G04090.1)
Solyc05g054060.3	Solyc05g054060.3.1	UDP-GLUCOSE PYROPHOSPHORYLASE 1 (AHRD V3.3 *** AT3G03250.1)
Solyc10g085150.2	Solyc10g085150.2.1	cis-prenyltransferase 4
Solyc12g010480.2	Solyc12g010480.2.1	ADIPOR-like receptor (AHRD V3.3 *** W9QY38_9ROSA)
Solyc12g098160.2	Solyc12g098160.2.1	Always early, putative (AHRD V3.3 *** B9RT24_RICCO)
Solyc06g082350.3	Solyc06g082350.3.1	Biotin carboxyl carrier acetyl-CoA carboxylase (AHRD V3.3 --* G7KRK6_MEDTR)
Solyc03g123900.3	Solyc03g123900.3.1	alpha-1,2-Mannosidase (AHRD V3.3 *** K4BN88_SOLLC)
Solyc04g064943.1	Solyc04g064943.1.1	Filament-plant-like protein (AHRD V3.3 *-* A0A072V4F5_MEDTR)
Solyc02g091580.3	Solyc02g091580.3.1	Oligopeptidase A (AHRD V3.3 *** W9RQH4_9ROSA)
Solyc10g044640.2	Solyc10g044640.2.1	magnesium transporter NIPA (DUF803) (AHRD V3.3 *** AT4G13800.8)
Solyc02g064960.3	Solyc02g064960.3.1	APETALA2b
Solyc02g084130.3	Solyc02g084130.3.1	uridine kinase-like 5 (AHRD V3.3 --* AT3G27440.3)
Solyc02g064802.1	Solyc02g064802.1.1	chloride channel D (AHRD V3.3 --* AT5G26240.2)
Solyc02g090290.3	Solyc02g090290.3.1	Cytochrome P450 (AHRD V3.3 *** Q8H0I6_PETHY)
Solyc08g006960.3	Solyc08g006960.3.1	AP-2 complex subunit mu (AHRD V3.3 *** AP2M_ARATH)
Solyc04g071005.1	Solyc04g071005.1.1	Phytochrome B (AHRD V3.3 --* PHYB_ORYSJ)
Solyc10g084240.2	Solyc10g084240.2.1	Peroxidase (AHRD V3.3 *** K4D3L0_SOLLC)
Solyc02g088170.2	Solyc02g088170.2.1	Pentatricopeptide repeat-containing protein (AHRD V3.3 *** A0A103XL04_CYNCS)
Solyc08g029130.3	Solyc08g029130.3.1	chromatin remodeling factor CHD3 (PICKLE) (AHRD V3.3 *** AT2G25170.4)
Solyc05g054890.3	Solyc05g054890.3.1	ABC transporter family protein (AHRD V3.3 *** B9HTY6_POPTR)
Solyc09g008120.3	Solyc09g008120.3.1	ATP-dependent RNA helicase, putative (AHRD V3.3 *** B9REC8_RICCO)
Solyc07g064080.3	Solyc07g064080.3.1	amino-terminal region of chorein (AHRD V3.3 *** AT3G20720.2)
Solyc12g042780.2	Solyc12g042780.2.1	Blue copper protein, putative (AHRD V3.3 *** B9RV67_RICCO)
Solyc09g064430.3	Solyc09g064430.3.1	Tyrosine decarboxylase family protein (AHRD V3.3 *** B9GRB9_POPTR)
Solyc09g089560.3	Solyc09g089560.3.1	MATH domain-containing protein (AHRD V3.3 *** W9QVS1_9ROSA)
Solyc10g006710.3	Solyc10g006710.3.1	Serine/threonine-protein kinase (AHRD V3.3 *** U5GTQ6_POPTR)
Solyc02g062520.3	Solyc02g062520.3.1	Pseudouridine synthase family protein (AHRD V3.3 *** AT3G52260.2)
Solyc01g079610.3	Solyc01g079610.3.1	DNAJ heat shock family protein (AHRD V3.3 *** AT3G62600.1)
Solyc08g067470.3	Solyc08g067470.3.1	Zeaxanthin epoxidase, chloroplastic (AHRD V3.3 *-* ZEP_ONCHC)
Solyc05g051520.3	Solyc05g051520.3.1	S-adenosyl-L-methionine-dependent methyltransferases superfamily protein (AHRD V3.3 *** AT2G22400.1)
Solyc09g018690.3	Solyc09g018690.3.1	ATP-dependent DNA helicase RecQ (AHRD V3.3 *** A0A072UZI8_MEDTR)
Solyc09g009910.3	Solyc09g009910.3.1	ABC transporter family protein (AHRD V3.3 *** A0A097P9R7_HEVBR)
Solyc03g007330.3	Solyc03g007330.3.1	ATP-dependent zinc metalloprotease FTSH protein (AHRD V3.3 *** A0A072VFQ6_MEDTR)
Solyc08g006830.3	Solyc08g006830.3.1	Caffeoyl-CoA O-methyltransferase (AHRD V3.3 *** A0A072V8S2_MEDTR)
Solyc11g068670.2	Solyc11g068670.2.1	Nicalin (AHRD V3.3 *** B9HQ38_POPTR)
Solyc12g095990.2	Solyc12g095990.2.1	RNA helicase DEAD40
Solyc04g072235.1	Solyc04g072235.1.1	Protein kinase superfamily protein (AHRD V3.3 *** AT1G71810.1)
Solyc12g008680.2	Solyc12g008680.2.1	RNA-binding CRS1 / YhbY (CRM) domain protein (AHRD V3.3 --* AT3G27550.3)
Solyc07g053010.2	Solyc07g053010.2.1	NBS-LRR type disease resistance protein (AHRD V3.3 *** Q19PJ0_POPTR)
Solyc04g080770.3	Solyc04g080770.3.1	GTP-binding protein, HflX (AHRD V3.3 *** AT5G57960.1)
Solyc06g068760.3	Solyc06g068760.3.1	Chromophore lyase CpcT/CpeT 3 (AHRD V3.3 *** A0A0B0NHE8_GOSAR)
Solyc01g010930.3	Solyc01g010930.3.1	O-fucosyltransferase family protein (AHRD V3.3 *** AT1G14020.1)
Solyc02g005290.3	Solyc02g005290.3.1	Peptidyl-prolyl cis-trans isomerase (AHRD V3.3 *-* A0A0K9P1Y7_ZOSMR)
Solyc06g072610.3	Solyc06g072610.3.1	S-acyltransferase (AHRD V3.3 *** K4C8Y1_SOLLC)
Solyc07g045185.1	Solyc07g045185.1.1	CONSTANS-like zinc finger protein (AHRD V3.3 *-* A0A023GS52_SOYBN)
Solyc02g088830.3	Solyc02g088830.3.1	hydroxyproline-rich glycoprotein family protein (AHRD V3.3 *-* AT3G02120.1)
Solyc01g091600.3	Solyc01g091600.3.1	RING/U-box superfamily protein (AHRD V3.3 *** AT3G61180.1)
Solyc10g074990.2	Solyc10g074990.2.1	Polynucleotidyl transferase isoform 1 (AHRD V3.3 *** A0A061G6C2_THECC)
Solyc02g080130.3	Solyc02g080130.3.1	DnaJ (AHRD V3.3 *** B6TJ19_MAIZE)
Solyc02g070810.3	Solyc02g070810.3.1	Nuclear pore complex protein gp210b (AHRD V3.3 *** W6JLZ0_NICBE)
Solyc07g044810.3	Solyc07g044810.3.1	Endoplasmic reticulum vesicle transporter protein (AHRD V3.3 *** AT3G22290.2)
Solyc08g078340.3	Solyc08g078340.3.1	MYB transcription factor (AHRD V3.3 *** T2DNE9_PHAVU)
Solyc08g006050.2	Solyc08g006050.2.1	embryo defective 1303 (AHRD V3.3 *** AT1G56200.2)
Solyc05g052280.3	Solyc05g052280.3.1	Peroxidase (AHRD V3.3 *** K4C1Q9_SOLLC)
Solyc02g089400.3	Solyc02g089400.3.1	Amino acid transporter, putative (AHRD V3.3 *** B9T738_RICCO)
Solyc02g077610.3	Solyc02g077610.3.1	NAC domain-containing protein (AHRD V3.3 *** A0A060A5P2_BOENI)
Solyc02g070460.3	Solyc02g070460.3.1	Cullin, putative (AHRD V3.3 *** B9S106_RICCO)
Solyc09g072620.3	Solyc09g072620.3.1	Phytochelatin synthase (AHRD V3.3 *** Q84JR4_SOLTU)
Solyc11g039740.2	Solyc11g039740.2.1	UPF0496 protein (AHRD V3.3 *** A0A0B2Q4B8_GLYSO)
Solyc12g044190.2	Solyc12g044190.2.1	Disease resistance protein (CC-NBS-LRR class) family protein (AHRD V3.3 *** A0A072U106_MEDTR)
Solyc03g111660.3	Solyc03g111660.3.1	Peptidase C78, ubiquitin fold modifier-specific peptidase 1/ 2 (AHRD V3.3 *** AT3G48380.1)
Solyc11g072330.2	Solyc11g072330.2.1	Two-component response regulator (AHRD V3.3 *-* W9QMB4_9ROSA)
Solyc10g080350.2	Solyc10g080350.2.1	DNA-directed RNA polymerase subunit (AHRD V3.3 *** K4D2S5_SOLLC)
Solyc10g076790.2	Solyc10g076790.2.1	SlLAX4
Solyc01g097980.3	Solyc01g097980.3.1	CTR1-like protein kinase 2
Solyc04g064740.3	Solyc04g064740.3.1	TRICHOME BIREFRINGENCE-LIKE 7 (AHRD V3.3 *** AT1G48880.1)
Solyc09g090180.1	Solyc09g090180.1.1	LIGHT-DEPENDENT SHORT HYPOCOTYLS-like protein (DUF640) (AHRD V3.3 *** AT1G07090.1)
Solyc09g008430.3	Solyc09g008430.3.1	CHY zinc finger family protein, expressed (AHRD V3.3 *** Q337P1_ORYSJ)
Solyc06g051440.3	Solyc06g051440.3.1	Protein POLLEN DEFECTIVE IN GUIDANCE 1 (AHRD V3.3 *** POD1_ARATH)
Solyc11g012870.2	Solyc11g012870.2.1	lysM domain-containing protein
Solyc07g062450.3	Solyc07g062450.3.1	Rab3 GTPase-activating protein non-catalytic subunit (AHRD V3.3 *** AT3G14910.1)
Solyc01g104040.3	Solyc01g104040.3.1	UDP-glucose glycoprotein glucosyltransferase (AHRD V3.3 *** A0A0G2RIE9_CAMSI)
Solyc01g057090.3	Solyc01g057090.3.1	Transmembrane protein 194A (AHRD V3.3 *** A0A0B2RS82_GLYSO)
Solyc08g082420.3	Solyc08g082420.3.1	Pleckstrin-like (PH) domain protein (AHRD V3.3 *** A0A072TUV8_MEDTR)
Solyc01g087920.1	Solyc01g087920.1.1	Carboxypeptidase (AHRD V3.3 *** K4AYI2_SOLLC)
Solyc02g080080.3	Solyc02g080080.3.1	Receptor-like protein kinase (AHRD V3.3 *** C6ZRS0_SOYBN)
Solyc02g094320.3	Solyc02g094320.3.1	Actin (AHRD V3.3 *** M4QSQ0_9ERIC)
Solyc10g084770.2	Solyc10g084770.2.1	Protein kinase (AHRD V3.3 *** A3RI54_SOLTU)
Solyc08g016210.3	Solyc08g016210.3.1	Leucine-rich receptor-like kinase family protein, putative (AHRD V3.3 *** G7JP58_MEDTR)
Solyc11g071660.1	Solyc11g071660.1.1	Ras-induced vulval development antagonist protein (AHRD V3.3 *** A0A072TNN4_MEDTR)
Solyc04g014370.3	Solyc04g014370.3.1	Very-long-chain (3R)-3-hydroxyacyl-CoA dehydratase (AHRD V3.3 *** K4BPU1_SOLLC)
Solyc06g069693.1	Solyc06g069693.1.1	Timing of CAB expression 1 (AHRD V3.3 *-* A0A097I4Y0_9ROSI)
Solyc09g005010.3	Solyc09g005010.3.1	Importin subunit beta-1 (AHRD V3.3 *** W9RG70_9ROSA)
Solyc12g098130.1	Solyc12g098130.1.1	Glucose-6-phosphate isomerase, cytosolic 1 (AHRD V3.3 --* G6PI1_CLARO)
Solyc03g083440.3	Solyc03g083440.3.1	Glutamate synthase, putative (AHRD V3.3 *** B9RII5_RICCO)
Solyc01g098000.3	Solyc01g098000.3.1	Elongation factor 1-beta (AHRD V3.3 *** D7KES3_ARALL)
Solyc02g077050.3	Solyc02g077050.3.1	Cathepsin B-like cysteine proteinase (AHRD V1 **-* CYSP_SCHMA)%3B contains Interpro domain(s) IPR013128 Peptidase C1A%2C papain
Solyc02g082550.3	Solyc02g082550.3.1	Kinase family protein (AHRD V3.3 *** B9H679_POPTR)
Solyc03g034120.3	Solyc03g034120.3.1	Homeobox-leucine zipper family protein (AHRD V3.3 *** B9MXR7_POPTR)
Solyc04g007850.3	Solyc04g007850.3.1	Protein BCCIP homolog (AHRD V3.3 *** A0A0V0I1F4_SOLCH)
Solyc02g081500.3	Solyc02g081500.3.1	Receptor kinase LRK10
Solyc06g066090.3	Solyc06g066090.3.1	Lactation elevated protein 1 (AHRD V3.3 *** A0A0B0NJ47_GOSAR)
Solyc02g078750.3	Solyc02g078750.3.1	G-type lectin S-receptor-like Serine/Threonine-kinase (AHRD V3.3 *** AT4G03230.4)
Solyc08g079520.3	Solyc08g079520.3.1	SNARE-interacting protein KEULE (AHRD V3.3 *** KEULE_ARATH)
Solyc06g050700.3	Solyc06g050700.3.1	Polyadenylate-binding protein-interacting protein 2 (AHRD V3.3 *** A0A0B2RZZ6_GLYSO)
Solyc07g066090.3	Solyc07g066090.3.1	Sec14p-like phosphatidylinositol transfer family protein (AHRD V3.3 *** AT1G55690.3)
Solyc06g053340.3	Solyc06g053340.3.1	F-box protein SKIP16 (AHRD V3.3 *** A0A0B2PAG4_GLYSO)
Solyc02g063420.3	Solyc02g063420.3.1	hydroxyproline-rich glycoprotein family protein (AHRD V3.3 *** AT5G65660.1)
Solyc06g065030.3	Solyc06g065030.3.1	Transmembrane 9 superfamily member (AHRD V3.3 *** K4C7D2_SOLLC)
Solyc08g074865.1	Solyc08g074865.1.1	GATA transcription factor-like protein (AHRD V3.3 --* A0A0X7YHI0_SOLTU)
Solyc07g055980.3	Solyc07g055980.3.1	Haloacid dehalogenase superfamily protein (AHRD V3.3 *** I7AYD7_PHAVU)
Solyc02g076680.3	Solyc02g076680.3.1	DUF688 family protein (AHRD V3.3 *** G7ZXK0_MEDTR)
Solyc04g007910.3	Solyc04g007910.3.1	Glucan endo-1,3-beta-glucosidase, putative (AHRD V3.3 *** B9SP53_RICCO)
Solyc07g055920.3	Solyc07g055920.3.1	Tomato AGAMOUS-like 1
Solyc07g064490.3	Solyc07g064490.3.1	CRS2-associated factor 1 (AHRD V3.3 *** A0A072THI3_MEDTR)
Solyc09g018955.1	Solyc09g018955.1.1	DnaJ domain protein (AHRD V3.3 *-* G8A1N6_MEDTR)
Solyc03g079920.3	Solyc03g079920.3.1	WD40 repeat-containing protein (AHRD V3.3 *** A0A103Y9A7_CYNCS)
Solyc08g066690.3	Solyc08g066690.3.1	Exostosin family protein (AHRD V3.3 *** AT5G25820.1)
Solyc03g093850.2	Solyc03g093850.2.1	ATP-dependent DNA helicase pcrA (AHRD V3.3 *** W9S1J2_9ROSA)
Solyc01g108410.2	Solyc01g108410.2.1	Pentatricopeptide repeat-containing protein (AHRD V3.3 *** A0A103XM66_CYNCS)
Solyc09g055350.3	Solyc09g055350.3.1	ABC transporter family protein (AHRD V3.3 *** A0A097P9Q8_HEVBR)
Solyc10g017880.2	Solyc10g017880.2.1	F-box protein (AHRD V3.3 *** A0A0B2RBZ5_GLYSO)
Solyc08g081000.3	Solyc08g081000.3.1	Transcription factor jumonji (JmjC) domain protein (AHRD V3.3 *** G7KC35_MEDTR)
Solyc01g068240.3	Solyc01g068240.3.1	Ubiquitin carboxyl-terminal hydrolase (AHRD V3.3 *** G7IGQ8_MEDTR)
Solyc07g064830.3	Solyc07g064830.3.1	Starch branching enzyme III (AHRD V3.3 *** I0B8P4_WHEAT)
Solyc03g117280.3	Solyc03g117280.3.1	transmembrane protein (AHRD V3.3 *** AT2G25270.1)
Solyc12g056300.2	Solyc12g056300.2.1	Receptor kinase, putative (AHRD V3.3 *** B9RC93_RICCO)
Solyc07g006330.2	Solyc07g006330.2.1	Mannosyltransferase (AHRD V3.3 *** K4CBA4_SOLLC)
Solyc03g007770.3	Solyc03g007770.3.1	S-type anion channel (AHRD V3.3 *** A0A098GMQ9_9ROSI)
Solyc11g069140.2	Solyc11g069140.2.1	RNA recognition motif (RRM)-containing protein (AHRD V3.3 --* AT4G12640.4)
Solyc03g120230.3	Solyc03g120230.3.1	MAR-binding filament-like protein 1 (AHRD V3.3 *** MFP1_SOLLC)
Solyc04g080710.3	Solyc04g080710.3.1	basic helix-loop-helix (bHLH) DNA-binding superfamily protein (AHRD V3.3 *-* AT1G27660.1)
Solyc11g008775.1	Solyc11g008775.1.1	ATP-dependent Clp protease proteolytic subunit (AHRD V3.3 --* R0I7Q4_9BRAS)
Solyc07g042260.3	Solyc07g042260.3.1	Auxin Response Factor 7
Solyc07g052250.3	Solyc07g052250.3.1	Unknown protein (AHRD V3.3 )
Solyc09g057920.3	Solyc09g057920.3.1	Tetratricopeptide repeat (TPR)-like superfamily protein (AHRD V3.3 *** AT5G58450.2)
Solyc02g022870.3	Solyc02g022870.3.1	Maternal effect embryo arrest protein (AHRD V3.3 *** A0A072VFX6_MEDTR)
Solyc09g083000.3	Solyc09g083000.3.1	Armadillo repeat-containing protein LFR (AHRD V3.3 *** LFR_ARATH)
Solyc11g066150.2	Solyc11g066150.2.1	UDP-glucuronate decarboxylase 1 (AHRD V3.3 *** Q6IVK5_TOBAC)
Solyc09g015100.3	Solyc09g015100.3.1	Endoribonuclease Dicer homolog 2 (AHRD V3.3 --* DCL2_ARATH)
Solyc09g090400.3	Solyc09g090400.3.1	Translation initiation factor eIF-2B protein (AHRD V3.3 *** G7JWC0_MEDTR)
Solyc07g007300.3	Solyc07g007300.3.1	Methyltransferase-related family protein (AHRD V3.3 *** B9IMM0_POPTR)
Solyc04g072690.3	Solyc04g072690.3.1	Eukaryotic aspartyl protease family protein (AHRD V3.3 *** A0A061DI57_THECC)
Solyc03g034200.3	Solyc03g034200.3.1	RNA-binding KH domain-containing protein (AHRD V3.3 *** AT5G15270.3)
Solyc07g056220.3	Solyc07g056220.3.1	Vacuolar protein sorting-associated protein 16-like protein (AHRD V3.3 *** W9QLH6_9ROSA)
Solyc01g080110.3	Solyc01g080110.3.1	TVP38/TMEM64 family membrane protein (AHRD V3.3 *** A0A0B2RII2_GLYSO)
Solyc07g065550.3	Solyc07g065550.3.1	NAD-dependent protein deacetylase SRT1 (AHRD V3.3 *** SIR1_ARATH)
Solyc06g036210.1	Solyc06g036210.1.1	NAD(P)H-quinone oxidoreductase subunit K, chloroplastic (AHRD V3.3 *-* NDHK_SOLLC)
Solyc06g074300.3	Solyc06g074300.3.1	5'-3' exonuclease family protein (AHRD V3.3 --* AT3G28030.4)
Solyc01g098110.3	Solyc01g098110.3.1	Esterase/lipase/thioesterase family protein (AHRD V3.3 *** AT1G54570.1)
Solyc03g063240.3	Solyc03g063240.3.1	Pyridoxamine 5'-phosphate oxidase-related FMN-binding protein (AHRD V3.3 *** A0A0K9PSN3_ZOSMR)
Solyc08g080890.3	Solyc08g080890.3.1	heavy metal atpase 5 (AHRD V3.3 *** AT1G63440.1)
Solyc03g115230.3	Solyc03g115230.3.1	Solanum lycopersicum heat shock protein
Solyc02g070240.3	Solyc02g070240.3.1	Zinc finger transcription factor 17
Solyc09g008410.3	Solyc09g008410.3.1	Peptidyl-prolyl cis-trans isomerase (AHRD V3.3 *** K4CQM9_SOLLC)
Solyc03g043950.3	Solyc03g043950.3.1	Amino acid acetyltransferase(N-acetylglutamate synthase)-like protein (AHRD V3.3 *** Q8H5K9_ORYSJ)
Solyc11g064850.2	Solyc11g064850.2.1	Hyp O-arabinosyltransferase-like protein (AHRD V3.3 *** AT5G13500.3)
Solyc02g069720.3	Solyc02g069720.3.1	Zinc finger protein LSD1 (AHRD V3.3 *** F8RP38_PEA)
Solyc08g005710.3	Solyc08g005710.3.1	Terpene synthase 41 (AHRD V3.3 *** R9R6F5_SOLPI)
Solyc12g017410.2	Solyc12g017410.2.1	Zinc finger transcription factor 76
Solyc07g054040.2	Solyc07g054040.2.1	protein kinase family protein (AHRD V3.3 --* AT4G12020.4)
Solyc01g102760.3	Solyc01g102760.3.1	PHD finger alfin-like protein (AHRD V3.3 *** A0A072UTR5_MEDTR)
Solyc01g109480.3	Solyc01g109480.3.1	LOW QUALITY:BURP domain protein RD22 (AHRD V3.3 --* RD22_ARATH)
Solyc01g096390.3	Solyc01g096390.3.1	DNA-directed RNA polymerase subunit (AHRD V3.3 *** K4B027_SOLLC)
Solyc09g008490.3	Solyc09g008490.3.1	HEAT repeat-containing 7A (AHRD V3.3 *** A0A0B0Q1K1_GOSAR)
Solyc09g025200.2	Solyc09g025200.2.1	60S ribosomal protein L18 (AHRD V3.3 *-* RL18_CICAR)
Solyc11g068770.1	Solyc11g068770.1.1	Polynucleotidyl transferase, ribonuclease H-like superfamily protein (AHRD V3.3 *** AT5G22250.1)
Solyc07g062550.3	Solyc07g062550.3.1	3-phosphoshikimate 1-carboxyvinyltransferase (AHRD V3.3 *** A0A0A6Z9T0_HEVBR)
Solyc05g013210.3	Solyc05g013210.3.1	S-like ribonuclease (AHRD V3.3 *** B9X1G4_DIOMU)
Solyc07g054160.3	Solyc07g054160.3.1	Tetraspanin family protein (AHRD V3.3 *** AT2G20740.1)
Solyc00g007120.3	Solyc00g007120.3.1	Calcium-binding EF-hand (AHRD V3.3 *** A0A103XCL1_CYNCS)
Solyc03g097420.3	Solyc03g097420.3.1	HVA22-like protein (AHRD V3.3 *** K4BJF9_SOLLC)
Solyc06g062580.3	Solyc06g062580.3.1	Beta-galactosidase (AHRD V3.3 *** BGAL_SOLLC)
Solyc12g006575.1	Solyc12g006575.1.1	Pentatricopeptide repeat-containing family protein (AHRD V3.3 *** B9IKK7_POPTR)
Solyc02g082190.3	Solyc02g082190.3.1	CTP synthase (AHRD V3.3 *** M1B2B1_SOLTU)
Solyc04g011610.2	Solyc04g011610.2.1	RING/U-box superfamily protein (AHRD V3.3 *** A0A0K9NMJ4_ZOSMR)
Solyc12g096250.2	Solyc12g096250.2.1	HXXXD-type acyl-transferase family protein, putative (AHRD V3.3 *** A0A061DGL0_THECC)
Solyc08g076050.3	Solyc08g076050.3.1	Serine/Threonine kinase family protein (AHRD V3.3 *** G7L990_MEDTR)
Solyc02g069110.3	Solyc02g069110.3.1	Cathepsin B-like cysteine protease (AHRD V3.3 *** B7FJ05_MEDTR)
Solyc05g007150.3	Solyc05g007150.3.1	UDP-galactose transporter, putative (AHRD V3.3 *** B9S297_RICCO)
Solyc02g068630.1	Solyc02g068630.1.1	Pentatricopeptide repeat-containing family protein (AHRD V3.3 *** B9HF38_POPTR)
Solyc11g067210.1	Solyc11g067210.1.1	Pentatricopeptide repeat-containing protein (AHRD V3.3 *** A0A103XH63_CYNCS)
Solyc12g014220.2	Solyc12g014220.2.1	muscle M-line assembly protein (AHRD V3.3 *-* AT1G53800.3)
Solyc06g054600.2	Solyc06g054600.2.1	Zinc finger transcription factor 42
Solyc10g083610.2	Solyc10g083610.2.1	ethylene-inducible CTR1-like protein kinase
Solyc08g005590.3	Solyc08g005590.3.1	SWIb domain-containing protein (AHRD V3.3 *** Q6V9I4_SOLCH)
Solyc11g006560.2	Solyc11g006560.2.1	Glycosyltransferase, putative (AHRD V3.3 *** B9RSB3_RICCO)
Solyc08g076720.3	Solyc08g076720.3.1	ABC transporter B family-like protein (AHRD V3.3 *** G7KDP1_MEDTR)
Solyc01g104490.3	Solyc01g104490.3.1	Separase, putative (AHRD V3.3 *** B9SSN4_RICCO)
Solyc12g010440.2	Solyc12g010440.2.1	Glycerol-3-phosphate transporter family protein (AHRD V3.3 *** B9IML0_POPTR)
Solyc03g006040.3	Solyc03g006040.3.1	Transcription factor bHLH35-like protein (AHRD V3.3 *** A0A0B0MJP3_GOSAR)
Solyc03g113190.1	Solyc03g113190.1.1	C2 calcium/lipid-binding plant phosphoribosyltransferase family protein (AHRD V3.3 *** AT1G74720.1)
Solyc11g011150.2	Solyc11g011150.2.1	DNA repair protein xp-C / rad4, putative (AHRD V3.3 *** B9T0Z6_RICCO)
Solyc02g083900.3	Solyc02g083900.3.1	Transformation/transcription domain-associated protein (AHRD V3.3 *** A0A0B0NPB1_GOSAR)
Solyc04g014510.3	Solyc04g014510.3.1	glutamine synthase
Solyc05g006130.3	Solyc05g006130.3.1	RNA helicase DEAD17
Solyc03g025550.3	Solyc03g025550.3.1	Signal peptide peptidase family protein (AHRD V3.3 *** B9I483_POPTR)
Solyc04g076740.3	Solyc04g076740.3.1	Protein TIC 20, chloroplastic (AHRD V3.3 *** A0A0B2STH9_GLYSO)
Solyc01g096860.2	Solyc01g096860.2.1	AP2-like ethylene-responsive transcription factor (AHRD V3.3 *-* W9RR61_9ROSA)
Solyc12g036325.1	Solyc12g036325.1.1	Protein kinase family protein (AHRD V3.3 *** AT5G38210.3)
Solyc03g031910.3	Solyc03g031910.3.1	P-loop containing nucleoside triphosphate hydrolases superfamily protein, putative (AHRD V3.3 *** A0A061EY56_THECC)
Solyc00g233480.1	Solyc00g233480.1.1	ABC transporter (AHRD V3.3 *-* H1A8M9_DIOKA)
Solyc06g062610.2	Solyc06g062610.2.1	Pentatricopeptide repeat-containing protein (AHRD V3.3 *** A0A103YL18_CYNCS)
Solyc04g071990.3	Solyc04g071990.3.1	GIGANTEA (AHRD V3.3 *** F2Z6M2_IPONI)
Solyc09g090680.3	Solyc09g090680.3.1	Cysteine-rich repeat secretory protein (AHRD V3.3 *** A0A0K9P487_ZOSMR)
Solyc05g007990.3	Solyc05g007990.3.1	Uridine kinase (AHRD V3.3 *** A0A0K9PMG1_ZOSMR)
Solyc02g093335.1	Solyc02g093335.1.1	Nuclear pore complex Nup98-Nup96 (AHRD V3.3 *** A0A0B0NED3_GOSAR)
Solyc00g084650.2	Solyc00g084650.2.1	Pentatricopeptide repeat-containing protein (AHRD V3.3 *-* A0A172CPR6_POPTO)
Solyc06g076030.3	Solyc06g076030.3.1	Dof zinc finger protein (AHRD V3.3 *** Q9M4G1_SOLTU)
Solyc03g114910.3	Solyc03g114910.3.1	Protein COBRA (AHRD V3.3 *** COBRA_ARATH)
Solyc09g008700.2	Solyc09g008700.2.1	E3 ubiquitin-protein ligase (AHRD V3.3 *** A0A072U2X8_MEDTR)
Solyc01g057520.3	Solyc01g057520.3.1	ARM repeat superfamily protein (AHRD V3.3 *** A0A061EX70_THECC)
Solyc01g005040.3	Solyc01g005040.3.1	CASP-like protein (AHRD V3.3 *** K4AS71_SOLLC)
Solyc07g063220.3	Solyc07g063220.3.1	Pentatricopeptide repeat-containing protein, putative (AHRD V3.3 *** B9SNN7_RICCO)
Solyc09g091880.3	Solyc09g091880.3.1	Myb family transcription factor APL (AHRD V3.3 *** A0A0B0NIP7_GOSAR)
Solyc12g100180.2	Solyc12g100180.2.1	Pleiotropic drug resistance ABC transporter (AHRD V3.3 *** W0TUG3_ACAMN)
Solyc03g116600.3	Solyc03g116600.3.1	Coatomer subunit zeta-3 (AHRD V3.3 *** A0A1D1YYD5_9ARAE)
Solyc12g096390.2	Solyc12g096390.2.1	Peptidyl-tRNA hydrolase II (PTH2) family protein (AHRD V3.3 *** AT5G10700.1)
Solyc03g119305.1	Solyc03g119305.1.1	zinc finger protein-like protein (AHRD V3.3 *** AT3G18290.1)
Solyc02g037510.3	Solyc02g037510.3.1	Cationic amino acid transporter, putative (AHRD V3.3 *** B9SI71_RICCO)
Solyc01g080850.3	Solyc01g080850.3.1	Protein transport protein SEC23 (AHRD V3.3 *** W9QYF9_9ROSA)
Solyc03g124010.3	Solyc03g124010.3.1	P-loop containing nucleoside triphosphate hydrolases superfamily protein, putative (AHRD V3.3 *** A0A061GGV8_THECC)
Solyc03g026170.3	Solyc03g026170.3.1	F-box protein (AHRD V3.3 *** A0A0B2QYU7_GLYSO)
Solyc07g065300.2	Solyc07g065300.2.1	Calcium-transporting ATPase (AHRD V3.3 *** A0A0S3T917_PHAAN)
Solyc11g067000.2	Solyc11g067000.2.1	Drug resistance transporter-like ABC domain protein (AHRD V3.3 *** G7L5Z6_MEDTR)
Solyc02g087260.1	Solyc02g087260.1.1	plant viral-response family protein (DUF716) (AHRD V3.3 *** AT3G01360.2)
Solyc02g071170.3	Solyc02g071170.3.1	Coatomer subunit zeta-2 (AHRD V3.3 *** A0A151T692_CAJCA)
Solyc03g063560.3	Solyc03g063560.3.1	Glutamate synthase, putative (AHRD V3.3 *** B9SLP5_RICCO)
Solyc03g005990.3	Solyc03g005990.3.1	Brassinazole-resistant 1 protein (AHRD V3.3 *** A0A059CDQ1_EUCGR)
Solyc11g019950.2	Solyc11g019950.2.1	Long chain base biosynthesis protein 1 (AHRD V3.3 *** LCB1_ARATH)
Solyc04g077040.3	Solyc04g077040.3.1	Xylulose kinase, putative (AHRD V3.3 *** A0A061FE36_THECC)
Solyc02g050210.2	Solyc02g050210.2.1	Breast cancer type 2 susceptibility (AHRD V3.3 *** A0A0B0P9I0_GOSAR)
Solyc03g081240.3	Solyc03g081240.3.1	Two-component response regulator-like protein (AHRD V3.3 *** W9RA17_9ROSA)
Solyc02g021020.3	Solyc02g021020.3.1	Pentatricopeptide repeat-containing protein, putative (AHRD V3.3 *** B9SMD1_RICCO)
Solyc12g007130.2	Solyc12g007130.2.1	Like-COV protein (AHRD V3.3 *** G7L895_MEDTR)
Solyc09g057880.3	Solyc09g057880.3.1	Far-red impaired responsive (FAR1) family protein (AHRD V3.3 *** AT2G43280.1)
Solyc06g048950.3	Solyc06g048950.3.1	Leucine-rich receptor-like kinase family protein (AHRD V3.3 *** A0A072V1G8_MEDTR)
Solyc01g107450.3	Solyc01g107450.3.1	caspase-6 protein (AHRD V3.3 *** AT2G15000.7)
Solyc07g055140.3	Solyc07g055140.3.1	DUF688 family protein (AHRD V3.3 *** G7JCM3_MEDTR)
Solyc01g111370.3	Solyc01g111370.3.1	Choline transporter-related family protein (AHRD V3.3 *** B9HR78_POPTR)
Solyc00g059500.2	Solyc00g059500.2.1	aminoalcoholphosphotransferase (AHRD V3.3 *-* AT3G25585.4)
Solyc07g063520.3	Solyc07g063520.3.1	Organic solute transporter ostalpha protein (AHRD V3.3 *** G7ILE3_MEDTR)
Solyc07g009410.3	Solyc07g009410.3.1	Kelch repeat-containing F-box family protein (AHRD V3.3 *** B9GJS6_POPTR)
Solyc02g075620.3	Solyc02g075620.3.1	Pectinesterase (AHRD V3.3 *** K4B8N8_SOLLC)
Solyc09g014780.3	Solyc09g014780.3.1	Regulatory-associated protein of TOR 1 (AHRD V3.3 *** AT3G08850.1)
Solyc06g074000.1	Solyc06g074000.1.1	LOW QUALITY:Eukaryotic aspartyl protease family protein (AHRD V3.3 *** AT3G52500.1)
Solyc12g062290.2	Solyc12g062290.2.1	Protease Do-like 9 (AHRD V3.3 *** W9SJ69_9ROSA)
Solyc08g061980.3	Solyc08g061980.3.1	Mechanosensitive ion channel family protein (AHRD V3.3 *** G7J8E6_MEDTR)
Solyc10g078190.2	Solyc10g078190.2.1	cytosine-5 DNA methyltransferaseL1
Solyc03g116890.3	Solyc03g116890.3.1	WRKY transcription factor 39
Solyc02g050205.1	Solyc02g050205.1.1	Prolyl oligopeptidase family protein (AHRD V3.3 *-* AT1G50380.2)
Solyc02g091410.3	Solyc02g091410.3.1	Protease Do-like 7 (AHRD V3.3 *** DEGP7_ARATH)
Solyc02g092730.3	Solyc02g092730.3.1	Succinate dehydrogenase [ubiquinone] iron-sulfur subunit, mitochondrial (AHRD V3.3 *** K4BD69_SOLLC)
Solyc02g093695.1	Solyc02g093695.1.1	BnaC07g24270D protein (AHRD V3.3 *** A0A078D3I8_BRANA)
Solyc10g017600.3	Solyc10g017600.3.1	Hexosyltransferase (AHRD V3.3 *** M1AND6_SOLTU)
Solyc12g019570.2	Solyc12g019570.2.1	Serine carboxypeptidase, putative (AHRD V3.3 *** B9R6Y3_RICCO)
Solyc03g095210.2	Solyc03g095210.2.1	Transducin/WD40 repeat protein (AHRD V3.3 *** G7IJ01_MEDTR)
Solyc04g017620.3	Solyc04g017620.3.1	F-box family protein (AHRD V3.3 *** B9H429_POPTR)
Solyc01g014560.3	Solyc01g014560.3.1	Serine/threonine-protein kinase (AHRD V3.3 *** K4ASL8_SOLLC)
Solyc01g112160.3	Solyc01g112160.3.1	Phosphoglycerate mutase family protein (AHRD V3.3 *** AT4G38370.1)
Solyc12g005770.2	Solyc12g005770.2.1	Zinc finger transcription factor 71
Solyc08g083100.2	Solyc08g083100.2.1	Embryogenesis-associated EMB8 (AHRD V3.3 *-* A0A0B0P518_GOSAR)
Solyc05g053965.1	Solyc05g053965.1.1	Amino acid transporter, putative (AHRD V3.3 *** B9S8W8_RICCO)
Solyc07g007810.3	Solyc07g007810.3.1	N-alpha-acetyltransferase 35, NatC auxiliary subunit (AHRD V3.3 *** A0A0B2Q139_GLYSO)
Solyc09g005660.3	Solyc09g005660.3.1	HAT transposon superfamily protein, putative (AHRD V3.3 *** A0A061GGP8_THECC)
Solyc03g120050.3	Solyc03g120050.3.1	Elongation factor Tu, chloroplastic (AHRD V3.3 --* EFTU_CHLAT)
Solyc12g099290.2	Solyc12g099290.2.1	Aldehyde dehydrogenase (AHRD V3.3 *** M1A0H0_SOLTU)
Solyc02g023950.3	Solyc02g023950.3.1	Leucine-rich receptor-like protein kinase family protein (AHRD V3.3 *** AT4G20940.1)
Solyc09g011600.3	Solyc09g011600.3.1	glutathione S-transferase
Solyc02g071820.3	Solyc02g071820.3.1	Receptor-like protein kinase (AHRD V3.3 *** B9I1R1_POPTR)
Solyc11g020040.2	Solyc11g020040.2.1	heat shock protein 70
Solyc03g044090.3	Solyc03g044090.3.1	Phototropic-responsive NPH3 family protein
Solyc12g019860.2	Solyc12g019860.2.1	CCR4-NOT transcription complex subunit 3 (AHRD V3.3 *** W9RL65_9ROSA)
Solyc04g080980.2	Solyc04g080980.2.1	Coatomer subunit alpha (AHRD V3.3 *** K4BVH7_SOLLC)
Solyc03g043880.3	Solyc03g043880.3.1	SlBCAT4
Solyc06g063240.3	Solyc06g063240.3.1	O-fucosyltransferase family protein (AHRD V3.3 *** AT1G51630.1)
Solyc06g035990.3	Solyc06g035990.3.1	DNA-directed RNA polymerase III subunit RPC3 (AHRD V3.3 *-* A0A0B0MV99_GOSAR)
Solyc12g039120.2	Solyc12g039120.2.1	40S ribosomal protein S19-like (AHRD V3.3 *** Q2VCJ6_SOLTU)
Solyc01g098710.3	Solyc01g098710.3.1	Eukaryotic aspartyl protease family protein (AHRD V3.3 *** AT5G43100.1)
Solyc02g086680.3	Solyc02g086680.3.1	peptide deformylase AF250958
Solyc11g008540.2	Solyc11g008540.2.1	Dicer-like 2b
Solyc09g018490.3	Solyc09g018490.3.1	Serine/threonine-protein kinase (AHRD V3.3 *-* G4XXY5_NICAT)
Solyc02g093550.3	Solyc02g093550.3.1	S-adenosyl-L-methionine-dependent methyltransferase (AHRD V3.3 *** I0YKX8_COCSC)
Solyc01g107900.3	Solyc01g107900.3.1	O-acyltransferase WSD1 (AHRD V3.3 *** A0A0B0P2X1_GOSAR)
Solyc03g007100.3	Solyc03g007100.3.1	Cleavage and polyadenylation specificity factor subunit 1 (AHRD V3.3 *** W9SC01_9ROSA)
Solyc12g088990.2	Solyc12g088990.2.1	exocyst complex component sec3A (AHRD V3.3 *** AT1G47550.1)
Solyc01g105720.2	Solyc01g105720.2.1	LOW QUALITY:Peptide upstream ORF protein (AHRD V3.3 *** G7J561_MEDTR)
Solyc09g091280.3	Solyc09g091280.3.1	Retinoblastoma-related protein 1 (AHRD V3.3 *** H9E8V1_SOLLC)
Solyc02g081200.1	Solyc02g081200.1.1	LOW QUALITY:Octicosapeptide/Phox/Bem1p domain-containing protein / tetratricopeptide repeat-containing protein (AHRD V3.3 *** A0A061F4S2_THECC)
Solyc01g091500.3	Solyc01g091500.3.1	Smad/FHA domain protein (AHRD V3.3 *** G7L0A8_MEDTR)
Solyc02g079510.3	Solyc02g079510.3.1	Peroxidase (AHRD V1 **** Q50LG4_TOBAC)%3B contains Interpro domain(s) IPR019793 Peroxidases heam-ligand binding site IPR019794 Peroxidase%2C active site IPR002016 Haem peroxidase%2C plant/fungal/bacterial
Solyc08g079880.2	Solyc08g079880.2.1	P69C protein
Solyc01g103180.3	Solyc01g103180.3.1	FAR1-related sequence 11 (AHRD V3.3 *** AT1G10240.2)
Solyc01g109580.3	Solyc01g109580.3.1	Adenylyl cyclase-associated protein (AHRD V3.3 *** K4B3H1_SOLLC)
Solyc02g084650.3	Solyc02g084650.3.1	oxidoreductase-like protein, amino-terminal protein (AHRD V3.3 *-* AT5G17280.1)
Solyc12g099100.2	Solyc12g099100.2.1	Dihydrolipoyl dehydrogenase (AHRD V3.3 *** K4DHT1_SOLLC)
Solyc12g035250.2	Solyc12g035250.2.1	Zinc finger transcription factor 77
Solyc02g077600.3	Solyc02g077600.3.1	Guanylate-binding family protein (AHRD V3.3 *** AT5G46070.1)
Solyc08g006740.3	Solyc08g006740.3.1	aromatic amino acid decarboxylase 2
Solyc08g075710.3	Solyc08g075710.3.1	Amino acid permease family protein (AHRD V3.3 *** AT1G31830.1)
Solyc01g010430.3	Solyc01g010430.3.1	Actin cross-linking protein, putative (AHRD V3.3 *** A0A061E7B5_THECC)
Solyc08g082410.3	Solyc08g082410.3.1	LOW protein: zinc finger CCCH domain protein (AHRD V3.3 *-* AT5G53440.2)
Solyc10g054860.2	Solyc10g054860.2.1	Urb2/Npa2, putative isoform 2 (AHRD V3.3 *** A0A061E0C3_THECC)
Solyc03g115510.2	Solyc03g115510.2.1	S phase cyclin A-associated in the endoplasmic reticulum (AHRD V3.3 *** A0A0B0NPR6_GOSAR)
Solyc12g044850.2	Solyc12g044850.2.1	WAS/WASL-interacting family protein (AHRD V3.3 *** AT1G55160.1)
Solyc05g047540.3	Solyc05g047540.3.1	Pentatricopeptide repeat superfamily protein, putative (AHRD V3.3 *** A0A061GYI5_THECC)
Solyc11g013190.2	Solyc11g013190.2.1	Oxysterol-binding family protein (AHRD V3.3 *** B9GUF2_POPTR)
Solyc09g059285.1	Solyc09g059285.1.1	methyl esterase 17 (AHRD V3.3 --* AT3G10870.1)
Solyc01g095800.3	Solyc01g095800.3.1	F-box-like protein (AHRD V3.3 *** A0A072UUB0_MEDTR)
Solyc02g070910.3	Solyc02g070910.3.1	Receptor like kinase%2C RLK
Solyc05g006170.3	Solyc05g006170.3.1	Lycopersicon esculentum Chloroplast Envelope Protein 1
Solyc09g065550.3	Solyc09g065550.3.1	Kinase interacting (KIP1-like) family protein, putative (AHRD V3.3 *** A0A061DQM7_THECC)
Solyc02g055505.1	Solyc02g055505.1.1	LOW QUALITY:Pentatricopeptide repeat-containing protein (AHRD V3.3 *-* D7KDG7_ARALL)
Solyc08g082310.3	Solyc08g082310.3.1	RING/U-box superfamily protein (AHRD V3.3 *** AT5G53110.1)
Solyc03g063140.3	Solyc03g063140.3.1	Asymmetric leaves 2 (AHRD V3.3 *** A0A1C9U0Z1_9FABA)
Solyc12g006850.2	Solyc12g006850.2.1	LELKT1GEN L.esculentum potassium channel
Solyc10g044740.2	Solyc10g044740.2.1	Eukaryotic aspartyl protease family protein (AHRD V3.3 *** G7JCS6_MEDTR)
Solyc04g028570.1	Solyc04g028570.1.1	Lysine-specific demethylase REF6 (AHRD V3.3 *-* A0A0B2P9C9_GLYSO)
Solyc02g076720.3	Solyc02g076720.3.1	Phosphoribosylformylglycinamidine synthase family protein (AHRD V3.3 *** B9HT78_POPTR)
Solyc02g094390.3	Solyc02g094390.3.1	S-acyltransferase (AHRD V3.3 *** K4BDN4_SOLLC)
Solyc03g117910.3	Solyc03g117910.3.1	FRIGIDA-like protein, putative (AHRD V3.3 *-* A0A061G6R8_THECC)
Solyc11g065643.1	Solyc11g065643.1.1	Luminal-binding protein (AHRD V3.3 --* BIP_SPIOL)
Solyc08g029360.3	Solyc08g029360.3.1	LOW QUALITY:MATH domain and coiled-coil domain-containing protein At2g05420 (AHRD V3.3 --* MCC05_ARATH)
Solyc07g061720.3	Solyc07g061720.3.1	gibberellin 2-oxidase 4
Solyc09g058990.3	Solyc09g058990.3.1	translocon at the outer envelope membrane of chloroplasts 159 (AHRD V3.3 --* AT4G02510.4)
Solyc11g008960.2	Solyc11g008960.2.1	Receptor-like protein kinase (AHRD V3.3 *** A0A0K9P3X9_ZOSMR)
Solyc02g081130.2	Solyc02g081130.2.1	BAH-PHD domain-containing protein (AHRD V3.3 *** A0A0K9P0E3_ZOSMR)
Solyc02g093860.3	Solyc02g093860.3.1	Amino acid transporter, putative (AHRD V3.3 *** B9RBN4_RICCO)
Solyc03g098100.3	Solyc03g098100.3.1	NAD(P)H-dependent oxidoreductase (AHRD V3.3 *** B6TLR8_MAIZE)
Solyc09g018370.3	Solyc09g018370.3.1	ARM repeat superfamily protein (AHRD V3.3 *** AT5G27970.1)
Solyc06g082900.3	Solyc06g082900.3.1	mediator of RNA polymerase II transcription subunit (AHRD V3.3 *** AT5G19480.4)
Solyc05g053410.3	Solyc05g053410.3.1	phytochrome B2
Solyc10g007990.3	Solyc10g007990.3.1	2-aminoethanethiol dioxygenase (AHRD V3.3 *** A0A0B2RH57_GLYSO)
Solyc09g098590.3	Solyc09g098590.3.1	sucrose synthase
Solyc08g021870.2	Solyc08g021870.2.1	Ankyrin repeat-containing protein (AHRD V3.3 *-* A0A124SAK7_CYNCS)
Solyc08g080220.2	Solyc08g080220.2.1	DNA-directed RNA polymerase subunit (AHRD V3.3 *** A0A0V0J1K4_SOLCH)
Solyc11g069490.2	Solyc11g069490.2.1	SIT4 phosphatase-associated family protein (AHRD V3.3 *** B9HQ89_POPTR)
Solyc01g005480.3	Solyc01g005480.3.1	UPF0496 protein (AHRD V3.3 *** A0A199VAF6_ANACO)
Solyc05g013240.3	Solyc05g013240.3.1	DUF538 family protein, putative (Protein of unknown function, DUF538) (AHRD V3.3 *** AT1G55265.1)
Solyc06g007700.3	Solyc06g007700.3.1	Peroxisomal membrane protein 13 (AHRD V3.3 *** A0A0B2RMJ5_GLYSO)
Solyc11g008770.2	Solyc11g008770.2.1	LETM1 and EF-hand domain-containing protein 1 (AHRD V3.3 *** A0A061EI71_THECC)
Solyc08g080690.3	Solyc08g080690.3.1	Methyl-CpG-binding domain protein (AHRD V3.3 *-* A0A072U5A2_MEDTR)
Solyc01g111910.3	Solyc01g111910.3.1	RNA polymerase II-associated protein 1, putative (AHRD V3.3 *** A0A061DXN5_THECC)
Solyc04g056260.2	Solyc04g056260.2.1	Mitochondrial substrate carrier family protein (AHRD V3.3 *** AT5G64970.1)
Solyc09g092240.3	Solyc09g092240.3.1	Small subunit processome component 20 like (AHRD V3.3 *** A0A0B2RDD2_GLYSO)
Solyc12g044310.2	Solyc12g044310.2.1	Major facilitator superfamily protein (AHRD V3.3 *** AT1G52190.1)
Solyc07g066120.3	Solyc07g066120.3.1	Actin-related family protein (AHRD V3.3 *** B9GHK1_POPTR)
Solyc05g016330.3	Solyc05g016330.3.1	Cytochrome P450 (AHRD V3.3 *** W9R369_9ROSA)
Solyc09g075960.1	Solyc09g075960.1.1	Plant/T24G3-80 protein (AHRD V3.3 *** G7I6W7_MEDTR)
Solyc09g064230.2	Solyc09g064230.2.1	C2 domain-containing family protein (AHRD V3.3 *** B9GRA8_POPTR)
Solyc10g006920.3	Solyc10g006920.3.1	CBS domain-containing protein (AHRD V3.3 *** A0A061GEK1_THECC)
Solyc11g071535.1	Solyc11g071535.1.1	Unknown protein (AHRD V3.3 )
Solyc08g061560.3	Solyc08g061560.3.1	Receptor protein kinase (AHRD V3.3 *** A0A0U5BM22_RORAQ)
Solyc09g056170.3	Solyc09g056170.3.1	Fimbrin, putative (AHRD V3.3 *** B9SMN8_RICCO)
Solyc10g007720.3	Solyc10g007720.3.1	Conserved oligomeric Golgi complex subunit 5 (AHRD V3.3 *** A0A118JSM3_CYNCS)
Solyc04g076510.3	Solyc04g076510.3.1	BEACH domain-containing protein (AHRD V3.3 *** A0A118JZ86_CYNCS)
Solyc09g007670.3	Solyc09g007670.3.1	Transducin/WD40 repeat-like superfamily protein (AHRD V3.3 *** AT3G53390.1)
Solyc07g017535.1	Solyc07g017535.1.1	Conserved oligomeric Golgi complex, subunit 3 (AHRD V3.3 --* A0A103Y6H1_CYNCS)
Solyc06g053530.3	Solyc06g053530.3.1	Tetratricopeptide repeat protein 7A (AHRD V3.3 *** A0A0B2P0K1_GLYSO)
Solyc12g088290.2	Solyc12g088290.2.1	Transducin/WD-like repeat-protein (AHRD V3.3 *** G7LGL1_MEDTR)
Solyc01g088480.3	Solyc01g088480.3.1	UMP-CMP kinase (AHRD V3.3 *** K4AYN8_SOLLC)
Solyc09g005330.3	Solyc09g005330.3.1	HEAT repeat-containing protein (AHRD V3.3 *** AT5G01400.3)
Solyc04g009820.3	Solyc04g009820.3.1	GRF1-interacting factor-like protein (AHRD V3.3 *** G7I6V2_MEDTR)
Solyc04g072540.3	Solyc04g072540.3.1	Mitochondrial transcription termination factor family protein (AHRD V3.3 *** AT5G07900.1)
Solyc07g049410.3	Solyc07g049410.3.1	Dual specificity protein phosphatase, putative (AHRD V3.3 *** B9SSI3_RICCO)
Solyc05g012920.2	Solyc05g012920.2.1	Pentatricopeptide repeat-containing protein, putative (AHRD V3.3 *** B9RL03_RICCO)
Solyc08g081750.3	Solyc08g081750.3.1	CAAX amino terminal protease family protein (AHRD V3.3 *** AT5G60750.1)
Solyc01g006490.3	Solyc01g006490.3.1	uncharacterized protein
Solyc12g094420.2	Solyc12g094420.2.1	Mechanosensitive ion channel family protein (AHRD V3.3 *** AT2G17010.1)
Solyc08g080190.3	Solyc08g080190.3.1	Glucose-methanol-choline (GMC) oxidoreductase family protein (AHRD V3.3 *** AT1G12570.1)
Solyc02g065360.3	Solyc02g065360.3.1	MRNA, clone: rafl24-09-C04, putative isoform 1 (AHRD V3.3 *** A0A061DG15_THECC)
Solyc10g083170.2	Solyc10g083170.2.1	NAD(P)-binding Rossmann-fold superfamily protein (AHRD V3.3 *** AT1G52340.1),Pfam:PF13561
Solyc07g014703.1	Solyc07g014703.1.1	Dolichyl-diphosphooligosaccharide--protein glycosyltransferase subunit 2 (AHRD V3.3 *-* W9RFI4_9ROSA)
Solyc12g088410.2	Solyc12g088410.2.1	Glycosyl hydrolase family 35 protein, putative (AHRD V3.3 *** A0A061FGE0_THECC)
Solyc02g084400.3	Solyc02g084400.3.1	Protein kinase-like (AHRD V3.3 *** Q2HTV1_MEDTR)
Solyc05g025500.3	Solyc05g025500.3.1	Glucan endo-1,3-beta-glucosidase, putative (AHRD V3.3 *** B9SWK2_RICCO)
Solyc06g083650.3	Solyc06g083650.3.1	GDSL esterase/lipase (AHRD V3.3 *** A0A0B2SFU0_GLYSO)
Solyc08g007200.3	Solyc08g007200.3.1	Vesicle-associated protein 2-1 (AHRD V3.3 *** W9S0E2_9ROSA)
Solyc09g098440.3	Solyc09g098440.3.1	ROP-interactive CRIB motif protein (AHRD V3.3 *** G7KTT6_MEDTR)
Solyc06g082800.3	Solyc06g082800.3.1	Mitochondrial import receptor subunit tom40, putative (AHRD V3.3 *** B9RGH8_RICCO)
Solyc01g110130.3	Solyc01g110130.3.1	DNA helicase (AHRD V3.3 *** K4B3M6_SOLLC)
Solyc03g095620.3	Solyc03g095620.3.1	aarF domain-containing protein kinase
Solyc09g010970.3	Solyc09g010970.3.1	Carbonic anhydrase (AHRD V3.3 *** K4CRC3_SOLLC)
Solyc08g067250.3	Solyc08g067250.3.1	DNA cross-link repair 1A (AHRD V3.3 *** A0A0B0N3I1_GOSAR)
Solyc06g069480.3	Solyc06g069480.3.1	U5 small nuclear ribonucleoprotein helicase (AHRD V3.3 *** AT5G61140.2)
Solyc09g098230.3	Solyc09g098230.3.1	ATP-dependent DNA helicase 2 subunit Ku70-like protein (AHRD V3.3 *** AT1G16970.1)
Solyc10g038080.2	Solyc10g038080.2.1	Shikimate dehydrogenase, 3-dehydroquinate dehydratase (AHRD V3.3 *** A0A0K9PLS3_ZOSMR)
Solyc02g050180.3	Solyc02g050180.3.1	heat-inducible transcription repressor (DUF639) (AHRD V3.3 *-* AT1G48840.1)
Solyc07g045230.3	Solyc07g045230.3.1	Cell wall protein AWA1 isoform 1 (AHRD V3.3 *** A0A061DLI6_THECC)
Solyc04g005920.1	Solyc04g005920.1.1	LOW QUALITY:micronuclear linker histone polyprotein-like protein (AHRD V3.3 *** AT3G25590.1)
Solyc10g081700.2	Solyc10g081700.2.1	ATP synthase subunit b, chloroplastic (AHRD V3.3 --* ATPF_PIPCE)
Solyc07g042020.3	Solyc07g042020.3.1	TRICHOME BIREFRINGENCE-LIKE 16 (AHRD V3.3 *** AT5G20680.5)
Solyc02g070280.3	Solyc02g070280.3.1	Cationic amino acid transporter, putative (AHRD V3.3 *** B9SKU5_RICCO)
Solyc12g017260.2	Solyc12g017260.2.1	Topoisomerase II-associated protein PAT1 (AHRD V3.3 *** A0A103YJG9_CYNCS)
Solyc04g078690.3	Solyc04g078690.3.1	bHLH transcription factor 035
Solyc08g068490.3	Solyc08g068490.3.1	Auxin-responsive GH3 family protein (AHRD V3.3 *** AT4G03400.2)
Solyc03g007680.3	Solyc03g007680.3.1	Trafficking protein particle complex subunit-like protein (AHRD V3.3 *** B7FHC8_MEDTR)
Solyc02g082430.3	Solyc02g082430.3.1	MLO-like protein (AHRD V3.3 *** K4BAB3_SOLLC)
Solyc12g096630.2	Solyc12g096630.2.1	Inosine-uridine preferring nucleoside hydrolase family protein (AHRD V3.3 *** B9HGC2_POPTR)
Solyc03g115180.2	Solyc03g115180.2.1	RING/FYVE/PHD zinc finger protein, putative (AHRD V3.3 *-* G7IWF3_MEDTR)
Solyc05g052900.3	Solyc05g052900.3.1	Ras-related protein, expressed (AHRD V3.3 *** D8L9F8_WHEAT)
Solyc01g104410.3	Solyc01g104410.3.1	Sterol glucosyltransferase-like protein (AHRD V3.3 *** A0A072V719_MEDTR)
Solyc01g098430.3	Solyc01g098430.3.1	Breast carcinoma-amplified sequence 3 (AHRD V3.3 *** W9SH94_9ROSA)
Solyc05g008860.3	Solyc05g008860.3.1	Non-specific serine/threonine protein kinase (AHRD V3.3 *** K4BX60_SOLLC)
Solyc12g006030.2	Solyc12g006030.2.1	Methyltransferase-like protein 5 (AHRD V3.3 *** A0A151TIR0_CAJCA)
Solyc02g082860.3	Solyc02g082860.3.1	Isocitrate dehydrogenase, putative (AHRD V3.3 *** B9SRZ2_RICCO)
Solyc08g081380.3	Solyc08g081380.3.1	BTB/POZ domain-containing protein (AHRD V3.3 *** AT1G63850.1)
Solyc01g100510.3	Solyc01g100510.3.1	knotted 4
Solyc09g005590.3	Solyc09g005590.3.1	SelT-like protein (AHRD V3.3 *-* SELT_ARATH)
Solyc03g123780.3	Solyc03g123780.3.1	Receptor kinase (AHRD V3.3 *** B8XA57_GOSBA)
Solyc10g085335.1	Solyc10g085335.1.1	Protein DETOXIFICATION (AHRD V3.3 *** B9SL10_RICCO)
Solyc03g111250.3	Solyc03g111250.3.1	SWI/SNF complex component SNF12-like protein (AHRD V3.3 *** W9RMR8_9ROSA)
Solyc01g081050.4	Solyc01g081050.4.1	D-alanine--poly(phosphoribitol) ligase subunit 1 (AHRD V1 *--- DLTA_BACSU)%3B contains Interpro domain(s) IPR000873
Solyc03g123860.3	Solyc03g123860.3.1	Receptor-like protein kinase INRPK1c
Solyc05g005750.3	Solyc05g005750.3.1	Trehalose-6-phosphate synthase, putative (AHRD V3.3 *** B9S4L7_RICCO)
Solyc11g073255.1	Solyc11g073255.1.1	ARM repeat superfamily protein (AHRD V3.3 --* AT1G77600.3)
Solyc01g091385.1	Solyc01g091385.1.1	Basic-leucine zipper (bZIP) transcription factor family protein (AHRD V3.3 --* AT1G06070.1)
Solyc11g070160.2	Solyc11g070160.2.1	Sequence-specific DNA-binding transcription factor (AHRD V3.3 *** G7LDQ2_MEDTR)
Solyc11g006970.2	Solyc11g006970.2.1	ACT domain-containing protein
Solyc08g081495.1	Solyc08g081495.1.1	Mitogen-activated protein kinase (AHRD V3.3 *** A0A0V0I7N7_SOLCH)
Solyc10g083500.2	Solyc10g083500.2.1	Protein kinase family protein (AHRD V3.3 *-* Q9LZS4_ARATH)
Solyc11g008590.2	Solyc11g008590.2.1	Nucleotide-sugar transporter family protein (AHRD V3.3 *** AT4G35335.1)
Solyc09g059950.3	Solyc09g059950.3.1	Amino acid--[acyl-carrier-protein] ligase (AHRD V3.3 *** A0A0B0MIR3_GOSAR)
Solyc02g071640.2	Solyc02g071640.2.1	Lipase, GDSL (AHRD V3.3 *-* A0A103XTV4_CYNCS)
Solyc09g011660.3	Solyc09g011660.3.1	Adenine nucleotide alpha hydrolases-like superfamily protein (AHRD V3.3 *** AT3G53990.1)
Solyc11g020230.1	Solyc11g020230.1.1	Cytokinin-regulated kinase 1 (AHRD V3.3 *** Q9FUK3_TOBAC)
Solyc12g008450.2	Solyc12g008450.2.1	initiator tRNA phosphoribosyl transferase family protein (AHRD V3.3 *** AT2G40570.1)
Solyc01g094550.3	Solyc01g094550.3.1	Acyl-CoA thioesterase, putative (AHRD V3.3 *** B9RDR2_RICCO)
Solyc10g007290.3	Solyc10g007290.3.1	Phosphoenolpyruvate carboxylase (AHRD V3.3 *** CAPP_TOBAC)
Solyc05g018410.2	Solyc05g018410.2.1	3-hydroxyisobutyryl-CoA hydrolase-like protein (AHRD V3.3 *** G7L901_MEDTR)
Solyc03g116370.3	Solyc03g116370.3.1	RP/EB family microtubule-associated protein (AHRD V3.3 *** A0A072TJV8_MEDTR)
Solyc04g050960.3	Solyc04g050960.3.1	Homeodomain-like (AHRD V3.3 *-* Q2HV80_MEDTR)
Solyc06g068360.3	Solyc06g068360.3.1	Ethylene-responsive transcription factor (AHRD V3.3 *** W9RS58_9ROSA)
Solyc09g066290.3	Solyc09g066290.3.1	Kinesin light chain, putative (AHRD V3.3 *** B9T299_RICCO)
Solyc01g104200.3	Solyc01g104200.3.1	Fatty acyl-CoA reductase (AHRD V3.3 *** M1C6Z8_SOLTU)
Solyc11g006200.2	Solyc11g006200.2.1	Homeodomain-like transcriptional regulator (AHRD V3.3 *** AT4G12750.1)
Solyc10g079730.2	Solyc10g079730.2.1	Condensin complex subunit 1 (AHRD V3.3 *** K4D2L4_SOLLC)
Solyc02g022890.2	Solyc02g022890.2.1	Fatty acid 2-hydroxylase (AHRD V3.3 *** A0A1D1ZHT2_9ARAE)
Solyc06g082370.3	Solyc06g082370.3.1	mitochondrial 28S ribosomal protein S29-like protein (AHRD V3.3 *** AT1G16870.1)
Solyc06g071780.3	Solyc06g071780.3.1	Dehydration-induced 19-like protein (AHRD V3.3 *** E3T7S4_GOSHI)
Solyc02g088950.2	Solyc02g088950.2.1	Superoxide dismutase [Cu-Zn] (AHRD V3.3 --* A9NTC6_PICSI)
Solyc02g011680.3	Solyc02g011680.3.1	Pentatricopeptide repeat-containing protein family (AHRD V3.3 *** A0A151SIU7_CAJCA)
Solyc03g113770.3	Solyc03g113770.3.1	Pyridoxamine 5-phosphate oxidase, putative (AHRD V3.3 *** B9RJT5_RICCO)
Solyc01g111890.3	Solyc01g111890.3.1	F-box family protein (AHRD V3.3 *** B9HR17_POPTR)
Solyc01g010720.3	Solyc01g010720.3.1	Carboxypeptidase (AHRD V3.3 *** K4ATR5_SOLLC)
Solyc08g006120.3	Solyc08g006120.3.1	mitochondrial import inner membrane translocase subunit tim16-like
Solyc12g013590.2	Solyc12g013590.2.1	P-loop containing nucleoside triphosphate hydrolases superfamily protein, putative (AHRD V3.3 *** A0A061E883_THECC)
Solyc11g007160.2	Solyc11g007160.2.1	RNA binding protein, putative (AHRD V3.3 *** B9SG63_RICCO)
Solyc09g007180.3	Solyc09g007180.3.1	Adenylate kinase
Solyc01g087560.3	Solyc01g087560.3.1	Methyltransferase (AHRD V3.3 *** K4AYE6_SOLLC)
Solyc09g018280.1	Solyc09g018280.1.1	Non-specific serine/threonine protein kinase (AHRD V3.3 *** K4CS94_SOLLC)
Solyc02g093910.3	Solyc02g093910.3.1	Kelch repeat-containing protein family (AHRD V3.3 *** A0A151RD96_CAJCA)
Solyc08g013820.3	Solyc08g013820.3.1	putative F-box/LRR-repeat protein
Solyc10g083310.2	Solyc10g083310.2.1	Kinesin-related protein (AHRD V3.3 *** A0A0B0NF68_GOSAR)
Solyc02g067480.3	Solyc02g067480.3.1	FAD/NAD(P)-binding oxidoreductase family protein (AHRD V3.3 *** AT5G39940.1),Pfam:PF03486
Solyc01g095710.3	Solyc01g095710.3.1	RNA helicase DEAH-box3
Solyc06g050250.1	Solyc06g050250.1.1	Adenine/guanine permease AZG1 (AHRD V3.3 *** AZG1_ARATH)
Solyc02g070390.3	Solyc02g070390.3.1	plastid transcriptionally active 12 (AHRD V3.3 *** AT2G34640.1)
Solyc12g005140.2	Solyc12g005140.2.1	Major facilitator superfamily protein (AHRD V3.3 *** AT5G54860.1)
Solyc01g108260.3	Solyc01g108260.3.1	TP53RK-binding protein (AHRD V3.3 *** A0A151S6M7_CAJCA)
Solyc09g065730.3	Solyc09g065730.3.1	2-methyl-6-phytyl-1,4-benzoquinone methyltransferase 1 (AHRD V3.3 *** F1BPV9_SOLPN)
Solyc05g018300.3	Solyc05g018300.3.1	Phosphatase 2c, putative isoform 1 (AHRD V3.3 *** A0A061GUC7_THECC)
Solyc12g098960.2	Solyc12g098960.2.1	Kinase family protein (AHRD V3.3 *** B9N417_POPTR)
Solyc08g076920.3	Solyc08g076920.3.1	Arf gtpase-activating protein, putative (AHRD V3.3 *** B9SNV8_RICCO)
Solyc06g068840.3	Solyc06g068840.3.1	Calcium-dependent phospholipid-binding Copine family protein (AHRD V3.3 *** AT5G61900.3)
Solyc06g054610.2	Solyc06g054610.2.1	NAD(P)H-quinone oxidoreductase subunit K, chloroplastic (AHRD V3.3 --* NDHK_HELAN)
Solyc11g010940.2	Solyc11g010940.2.1	Dof zinc finger protein (AHRD V3.3 *** W9T134_9ROSA)
Solyc01g008930.4	Solyc01g008930.4.1	AUREA phytochromobilin synthase
Solyc10g047300.2	Solyc10g047300.2.1	Translocon at the outer membrane of chloroplasts 64-V isoform 1 (AHRD V3.3 *** A0A061E2D6_THECC)
Solyc08g048250.3	Solyc08g048250.3.1	Peroxisomal (S)-2-hydroxy-acid oxidase (AHRD V3.3 *** GOX_SPIOL)
Solyc01g109350.3	Solyc01g109350.3.1	transducin family protein / WD-40 repeat family protein (AHRD V3.3 *** AT3G18860.1)
Solyc12g014150.2	Solyc12g014150.2.1	P-loop containing nucleoside triphosphate hydrolases superfamily protein (AHRD V3.3 *** AT1G73170.3)
Solyc12g035520.2	Solyc12g035520.2.1	Calmodulin-binding transcription activator (AHRD V3.3 *-* A0A072TVD4_MEDTR)
Solyc03g114850.3	Solyc03g114850.3.1	Squamosa promoter binding protein 6a
Solyc10g047270.2	Solyc10g047270.2.1	Potassium transporter (AHRD V3.3 *** M1AY13_SOLTU)
Solyc03g078100.3	Solyc03g078100.3.1	Pectinesterase (AHRD V3.3 *** K4BHP0_SOLLC)
Solyc10g007390.3	Solyc10g007390.3.1	Protein transport protein Sec61 subunit alpha (AHRD V3.3 *** A0A151RBI9_CAJCA)
Solyc09g031920.1	Solyc09g031920.1.1	LOW QUALITY:Late embryogenesis abundant hydroxyproline-rich glycoprotein (AHRD V3.3 *** Q9M386_ARATH)
Solyc08g044400.2	Solyc08g044400.2.1	SacI-like domain protein/WW domain protein (AHRD V3.3 *** G7JNP0_MEDTR)
Solyc04g077640.3	Solyc04g077640.3.1	Serine carboxypeptidase, putative (AHRD V3.3 *** B9R6Y4_RICCO)
Solyc02g079570.3	Solyc02g079570.3.1	Serine/threonine-protein kinase (AHRD V3.3 *** A0A0V0IWF8_SOLCH)
Solyc02g082557.1	Solyc02g082557.1.1	CTP synthase family protein (AHRD V3.3 --* AT4G20320.6)
Solyc10g083290.4	Solyc10g083290.4.1	cell wall acid invertase 6
Solyc11g008530.2	Solyc11g008530.2.1	Dicer-like 2d
Solyc04g072265.1	Solyc04g072265.1.1	Midasin (AHRD V3.3 *** K4BTL3_SOLLC)
Solyc02g032930.3	Solyc02g032930.3.1	B-cell receptor-associated 31-like (AHRD V3.3 *** A0A061GGS0_THECC)
Solyc09g090470.3	Solyc09g090470.3.1	Peptide transporter (AHRD V3.3 *** G7I4R9_MEDTR)
Solyc12g096280.2	Solyc12g096280.2.1	endonuclease V family protein (AHRD V3.3 *** AT4G31150.4)
Solyc03g033510.3	Solyc03g033510.3.1	Armadillo repeat only (AHRD V3.3 *** W0TQK6_ACAMN)
Solyc11g044840.2	Solyc11g044840.2.1	Aspartate aminotransferase, putative (AHRD V3.3 *** B9T7N8_RICCO)
Solyc02g093980.3	Solyc02g093980.3.1	nucleolar protein gar2-like protein (AHRD V3.3 *-* AT2G42320.2)
Solyc03g083190.2	Solyc03g083190.2.1	gamma-irradiation and mitomycin c induced 1 (AHRD V3.3 *-* AT5G24280.3)
Solyc06g005890.3	Solyc06g005890.3.1	DUF674 family protein (AHRD V3.3 *** G7L1B1_MEDTR)
Solyc08g077340.2	Solyc08g077340.2.1	F-box family protein (AHRD V3.3 *** B9GFH4_POPTR)
Solyc02g082480.3	Solyc02g082480.3.1	glutamate receptor-like 3.5
Solyc01g009235.1	Solyc01g009235.1.1	Aldehyde oxidase (AHRD V3.3 *** Q9FV23_SOLLC)
Solyc01g007900.3	Solyc01g007900.3.1	Tobamovirus multiplication 1 homolog (AHRD V3.3 *** Q402F2_SOLLC)
Solyc09g010690.3	Solyc09g010690.3.1	Ankyrin repeat family protein (AHRD V3.3 *** B9GJP4_POPTR)
Solyc11g072530.2	Solyc11g072530.2.1	V-type proton ATPase subunit a (AHRD V3.3 *** K4DAW0_SOLLC)
Solyc03g005020.3	Solyc03g005020.3.1	Lipase (AHRD V3.3 *** K4BDS6_SOLLC)
Solyc12g019310.2	Solyc12g019310.2.1	Acetolactate synthase, small subunit (AHRD V3.3 *** A0A118K2Y2_CYNCS)
Solyc06g060320.3	Solyc06g060320.3.1	Filament-like plant protein (AHRD V3.3 *** FPP_SOLLC)
Solyc09g042660.3	Solyc09g042660.3.1	Non-specific serine/threonine protein kinase (AHRD V3.3 *** M1B3J2_SOLTU)
Solyc04g007470.3	Solyc04g007470.3.1	Drought responsive Zinc finger protein
Solyc01g007880.3	Solyc01g007880.3.1	1-phosphatidylinositol-4-phosphate 5-kinase, putative (AHRD V3.3 *** B9S7B0_RICCO)
Solyc01g111640.3	Solyc01g111640.3.1	SKP1-like protein (AHRD V3.3 *** C3V9V9_CITMA)
Solyc06g008970.3	Solyc06g008970.3.1	RNA helicase DEAH-box18
Solyc01g081290.3	Solyc01g081290.3.1	Pentatricopeptide repeat-containing protein (AHRD V3.3 *** A0A103Y132_CYNCS)
Solyc10g079850.2	Solyc10g079850.2.1	AP-5 complex subunit beta-like protein (AHRD V3.3 *** AT3G19870.2)
Solyc10g080070.2	Solyc10g080070.2.1	Mitochondrial GTPase 1 (AHRD V3.3 *** A0A0B0PKU7_GOSAR)
Solyc07g063080.3	Solyc07g063080.3.1	Dynamin family protein (AHRD V3.3 *** D7KKE2_ARALL)
Solyc08g081740.3	Solyc08g081740.3.1	P-loop containing nucleoside triphosphate hydrolases superfamily protein (AHRD V3.3 *** AT1G64110.5)
Solyc09g018510.3	Solyc09g018510.3.1	Phytol kinase (AHRD V3.3 *** F1BPW2_SOLPN)
Solyc07g049500.3	Solyc07g049500.3.1	Argonaute6
Solyc12g088820.2	Solyc12g088820.2.1	Protein kinase family protein (AHRD V3.3 *** AT5G09890.1)
Solyc01g010970.3	Solyc01g010970.3.1	Argonaute7
Solyc03g007970.2	Solyc03g007970.2.1	UDP-N-acetylmuramate-alanine ligase (AHRD V3.3 *** Q3LHF7_PHYPA)
Solyc00g007010.3	Solyc00g007010.3.1	Phosphoinositide phosphatase family protein (AHRD V3.3 *** AT5G66020.1)
Solyc01g099450.3	Solyc01g099450.3.1	ATP-dependent DNA helicase Q-like SIM (AHRD V3.3 *-* W9S050_9ROSA)
Solyc01g108430.3	Solyc01g108430.3.1	Nucleic acid binding protein, putative (AHRD V3.3 *** B9S791_RICCO)
Solyc01g111130.3	Solyc01g111130.3.1	bHLH transcription factor 011
Solyc01g111720.3	Solyc01g111720.3.1	Translation initiation factor if-3, putative (AHRD V3.3 *** B9RJ84_RICCO)
Solyc02g062800.2	Solyc02g062800.2.1	F-box protein (AHRD V3.3 *** W9SND6_9ROSA)
Solyc02g083400.3	Solyc02g083400.3.1	RING/U-box superfamily protein (AHRD V3.3 *** A0A061DF87_THECC)
Solyc03g079910.3	Solyc03g079910.3.1	Protein DA1-related 1 (AHRD V3.3 *** A0A199UXH9_ANACO)
Solyc03g115590.3	Solyc03g115590.3.1	T-box transcription factor, putative (DUF863) (AHRD V3.3 *-* AT1G26620.1)
Solyc03g121400.1	Solyc03g121400.1.1	Dof zinc finger protein14
Solyc04g016180.3	Solyc04g016180.3.1	Glycosyltransferase, putative (AHRD V3.3 *** B9T5B7_RICCO)
Solyc04g025260.3	Solyc04g025260.3.1	Endoplasmic reticulum metallopeptidase 1 (AHRD V3.3 *** A0A151SE95_CAJCA)
Solyc05g013810.3	Solyc05g013810.3.1	Glycosyl hydrolase family 5 protein (AHRD V3.3 *** D7KPG3_ARALL)
Solyc05g018210.3	Solyc05g018210.3.1	Alpha/beta-Hydrolases superfamily protein (AHRD V3.3 *** A0A061GMG4_THECC)
Solyc07g009320.3	Solyc07g009320.3.1	metaxin-related protein
Solyc07g062740.3	Solyc07g062740.3.1	Serine/arginine repetitive matrix protein 2, putative (AHRD V3.3 *** A0A061F6Z0_THECC)
Solyc07g066210.3	Solyc07g066210.3.1	Chloride channel protein (AHRD V3.3 *** Q9ARC6_SOLLC)
Solyc08g021920.3	Solyc08g021920.3.1	DnaJ homolog subfamily C member 13 (AHRD V3.3 *** W9QGW5_9ROSA)
Solyc08g066160.3	Solyc08g066160.3.1	Early nodulin 93 (AHRD V3.3 *** G7I281_MEDTR)
Solyc08g076100.3	Solyc08g076100.3.1	GBF9G-box binding
Solyc09g066000.1	Solyc09g066000.1.1	PRA1 family protein (AHRD V3.3 *** K4CUM6_SOLLC)
Solyc11g065180.2	Solyc11g065180.2.1	THUMP domain-containing protein (AHRD V3.3 *** AT5G12410.1)
Solyc11g069020.2	Solyc11g069020.2.1	Disease resistance protein (AHRD V3.3 *** A0A118JXS4_CYNCS)
Solyc12g005090.2	Solyc12g005090.2.1	Vacuolar protein sorting-associated protein 35 (AHRD V3.3 *** V4V8H5_9ROSI)
Solyc01g009715.1	Solyc01g009715.1.1	RING finger protein, putative (AHRD V3.3 *** A0A061E508_THECC)
Solyc01g009720.2	Solyc01g009720.2.1	RING finger protein, putative (AHRD V3.3 *** A0A061E508_THECC)
Solyc01g009810.3	Solyc01g009810.3.1	Leucine-rich repeat receptor-like kinase protein (AHRD V3.3 *-* A0A060H1D1_ELAGV)
Solyc01g099850.3	Solyc01g099850.3.1	Folate receptor-like protein (AHRD V3.3 *** A0A124SAH4_CYNCS)
Solyc01g107200.3	Solyc01g107200.3.1	QWRF motif protein (DUF566) (AHRD V3.3 *** AT1G49890.1)
Solyc01g107430.2	Solyc01g107430.2.1	Zinc finger protein, putative (AHRD V3.3 *** B9SNA3_RICCO)
Solyc02g068300.3	Solyc02g068300.3.1	clade XVI lectin receptor kinase
Solyc02g072020.2	Solyc02g072020.2.1	Pentatricopeptide repeat-containing protein (AHRD V3.3 *** A0A118JSM9_CYNCS)
Solyc03g005330.1	Solyc03g005330.1.1	Non-specific serine/threonine protein kinase (AHRD V3.3 *** K4BDV7_SOLLC)
Solyc03g115820.3	Solyc03g115820.3.1	Ribulose-phosphate 3-epimerase (AHRD V3.3 *** A0A072V1G6_MEDTR)
Solyc04g064820.3	Solyc04g064820.3.1	vacuolar protein sorting 45 (AHRD V3.3 *** AT1G77140.1)
Solyc05g012220.3	Solyc05g012220.3.1	Magnesium transporter MRS2-like protein (AHRD V3.3 *** G7ZYX9_MEDTR)
Solyc06g053550.3	Solyc06g053550.3.1	Peroxisomal membrane protein PMP22 (AHRD V3.3 *** A0A199UZZ3_ANACO)
Solyc06g063260.3	Solyc06g063260.3.1	alpha-1,2-Mannosidase (AHRD V3.3 *** K4C757_SOLLC)
Solyc06g066820.3	Solyc06g066820.3.1	Le3OH-13b-hydroxylase
Solyc06g074530.1	Solyc06g074530.1.1	Arogenate dehydratase (AHRD V3.3 *** K4C9H1_SOLLC)
Solyc07g008030.2	Solyc07g008030.2.1	Beta-1,4-N-acetylglucosaminyltransferase family protein (AHRD V3.3 *** A0A061GP08_THECC)
Solyc07g062470.3	Solyc07g062470.3.1	LIGHT-DEPENDENT SHORT HYPOCOTYLS-like protein (DUF640) (AHRD V3.3 *** AT2G42610.2)
Solyc08g007500.3	Solyc08g007500.3.1	PPR containing protein (AHRD V3.3 *** AT4G22758.1)
Solyc08g015650.3	Solyc08g015650.3.1	La-related protein 7 (AHRD V3.3 *** W9RF44_9ROSA)
Solyc08g061450.2	Solyc08g061450.2.1	exosome complex exonuclease (AHRD V3.3 *** AT5G25500.1)
Solyc08g082900.3	Solyc08g082900.3.1	WD-repeat protein, putative (AHRD V3.3 *** B9RYR0_RICCO)
Solyc09g009500.3	Solyc09g009500.3.1	Alpha/beta-Hydrolases superfamily protein (AHRD V3.3 *** A0A061ETT5_THECC)
Solyc09g011330.2	Solyc09g011330.2.1	Serine/threonine-protein kinase (AHRD V3.3 *** M1C8X1_SOLTU)
Solyc09g065280.3	Solyc09g065280.3.1	Transducin/WD40 repeat-like superfamily protein (AHRD V3.3 *-* AT4G02730.1)
Solyc09g074320.3	Solyc09g074320.3.1	Serine/threonine-protein phosphatase (AHRD V3.3 *** K4CV09_SOLLC)
Solyc10g007840.3	Solyc10g007840.3.1	Glutamyl-tRNA(Gln) amidotransferase subunit A, chloroplastic/mitochondrial (AHRD V3.3 *** K4CXW3_SOLLC)
Solyc10g078480.2	Solyc10g078480.2.1	Chitobiosyldiphosphodolichol beta-mannosyltransferase (AHRD V3.3 *** A0A0B2R215_GLYSO)
Solyc11g005710.2	Solyc11g005710.2.1	Transducin/WD-like repeat-protein (AHRD V3.3 *** A0A0C3Y5Y4_MEDTR)
Solyc11g005730.2	Solyc11g005730.2.1	Histone-lysine N-methyltransferase (AHRD V3.3 *** W9R8G9_9ROSA)
Solyc11g007600.2	Solyc11g007600.2.1	Cellulose synthase-like protein (AHRD V3.3 *** L0ASI8_POPTO)
Solyc12g042460.2	Solyc12g042460.2.1	4-coumarate--CoA ligase-like
Solyc12g043050.2	Solyc12g043050.2.1	Protein SYS1 (AHRD V3.3 *** A0A1D1YDQ4_9ARAE)
Solyc12g056800.2	Solyc12g056800.2.1	Oxidoreductase family protein (AHRD V3.3 *** A0A061FK19_THECC)
Solyc12g096370.2	Solyc12g096370.2.1	Exocyst complex exo70-like protein (AHRD V3.3 *** G7I5R5_MEDTR)
Solyc01g099860.3	Solyc01g099860.3.1	Serine/threonine-protein phosphatase (AHRD V3.3 *** M1CB27_SOLTU)
Solyc02g014180.1	Solyc02g014180.1.1	Sacsin (AHRD V3.3 *-* A0A0B0NEN2_GOSAR)
Solyc02g062570.3	Solyc02g062570.3.1	Phosphatidic acid phosphatase family protein, putative (AHRD V3.3 *** A0A061DFN2_THECC)
Solyc03g033630.3	Solyc03g033630.3.1	Zinc finger CCCH domain-containing protein 44 (AHRD V3.3 *** A0A0B2RNF7_GLYSO)
Solyc03g059270.3	Solyc03g059270.3.1	Protein TRANSPARENT TESTA 1 (AHRD V3.3 *** A0A0B2PI42_GLYSO)
Solyc03g083510.3	Solyc03g083510.3.1	Receptor-like kinase (AHRD V3.3 *** A0A191UPW4_CASSA)
Solyc03g120790.1	Solyc03g120790.1.1	LOW QUALITY:ovate family protein 8
Solyc05g016410.3	Solyc05g016410.3.1	Casein kinase family protein (AHRD V3.3 *** B9HDX8_POPTR)
Solyc07g056170.3	Solyc07g056170.3.1	Subtilisin-like protease family protein (AHRD V3.3 *** B9IAW9_POPTR)
Solyc07g063240.3	Solyc07g063240.3.1	Protein silencing defective protein (AHRD V3.3 *** G7IPR8_MEDTR)
Solyc09g014400.3	Solyc09g014400.3.1	starch-binding domain-containing protein
Solyc10g008710.3	Solyc10g008710.3.1	GDSL esterase/lipase family (AHRD V3.3 *** A0A151RL65_CAJCA)
Solyc10g047630.2	Solyc10g047630.2.1	Nitrilase/cyanide hydratase and apolipoprotein N-acyltransferase family protein (AHRD V3.3 *** AT5G12040.1)
Solyc10g081610.2	Solyc10g081610.2.1	Ubiquitin carboxyl-terminal hydrolase 12 (AHRD V3.3 *** UBP12_ARATH)
Solyc11g012905.1	Solyc11g012905.1.1	Small glutamine-rich tetratricopeptide repeat-containing beta (AHRD V3.3 *-* A0A0B0N1L7_GOSAR)
Solyc11g066250.2	Solyc11g066250.2.1	Carboxypeptidase (AHRD V3.3 *** K4D9N3_SOLLC)
Solyc12g009770.1	Solyc12g009770.1.1	LOW QUALITY:Leucine-rich-repeat receptor-like protein (AHRD V3.3 *** A0A097BR55_GOSBA)
Solyc12g044860.2	Solyc12g044860.2.1	ethylene-responsive RNA helicase
Solyc01g088060.3	Solyc01g088060.3.1	Nbs-lrr resistance protein, putative (AHRD V3.3 *** A0A061FEU3_THECC)
Solyc01g109520.3	Solyc01g109520.3.1	Rab family GTPase (AHRD V3.3 *** D8RRT7_SELML)
Solyc01g109890.3	Solyc01g109890.3.1	DNAJ heat shock N-terminal domain-containing protein (AHRD V3.3 *** AT4G39150.3)
Solyc02g071530.2	Solyc02g071530.2.1	Flap endonuclease 1 (AHRD V3.3 *-* A0A0K9PF59_ZOSMR)
Solyc02g084750.3	Solyc02g084750.3.1	Radical sam protein, putative (AHRD V3.3 *** B9S686_RICCO)
Solyc03g063210.3	Solyc03g063210.3.1	Helicase, putative (AHRD V3.3 *-* B9SBN6_RICCO)
Solyc03g112510.2	Solyc03g112510.2.1	D111/G-patch domain-containing family protein (AHRD V3.3 *** B9GSH2_POPTR)
Solyc03g114240.3	Solyc03g114240.3.1	Polygalacturonase non-catalytic protein (AHRD V3.3 *** G7K1D9_MEDTR)
Solyc05g050710.3	Solyc05g050710.3.1	Lecithin-cholesterol acyltransferase-like 1 (AHRD V3.3 *** A0A0B2SJV8_GLYSO)
Solyc07g054140.3	Solyc07g054140.3.1	Syntaxin, putative (AHRD V3.3 *** B9SLK9_RICCO)
Solyc07g065930.3	Solyc07g065930.3.1	BTB/POZ domain-containing protein (AHRD V3.3 *** A0A097PQ10_SOLLC)
Solyc07g066350.1	Solyc07g066350.1.1	serine/arginine repetitive matrix-like protein (AHRD V3.3 *** AT1G56020.1)
Solyc08g007340.3	Solyc08g007340.3.1	Protein transport protein Sec16B (AHRD V3.3 *** W9SEE7_9ROSA)
Solyc08g007540.3	Solyc08g007540.3.1	ACT domain-containing family protein (AHRD V3.3 *** B9N3K8_POPTR)
Solyc09g075370.3	Solyc09g075370.3.1	39S ribosomal protein L46, mitochondrial (AHRD V3.3 *** A0A0B2RLR6_GLYSO)
Solyc09g082380.3	Solyc09g082380.3.1	ATP-dependent RNA helicase (AHRD V3.3 *** AT4G14790.2)
Solyc09g089660.3	Solyc09g089660.3.1	Actin-related protein (AHRD V3.3 *** A0A103XII1_CYNCS)
Solyc09g098220.3	Solyc09g098220.3.1	Mitotic spindle assembly checkpoint protein MAD2B (AHRD V3.3 *** A0A151S2V7_CAJCA)
Solyc10g085600.2	Solyc10g085600.2.1	BTB/POZ domain-containing protein FBL11 (AHRD V3.3 *** A0A0B2QG81_GLYSO)
Solyc11g044270.2	Solyc11g044270.2.1	Major facilitator superfamily protein (AHRD V3.3 *** AT2G22730.3)
Solyc11g065190.2	Solyc11g065190.2.1	Ubiquitin-conjugating enzyme (AHRD V3.3 *** G7K9A0_MEDTR)
Solyc11g065950.2	Solyc11g065950.2.1	Receptor protein kinase, putative (AHRD V3.3 *** B9T790_RICCO)
Solyc12g010330.2	Solyc12g010330.2.1	Two-component response regulator (AHRD V3.3 *** W9RL08_9ROSA)
Solyc12g056440.2	Solyc12g056440.2.1	SPX domain-containing family protein (AHRD V3.3 *** B9GW54_POPTR)
Solyc12g097020.2	Solyc12g097020.2.1	TIR-NBS-LRR class disease resistance protein (AHRD V3.3 *** A2I7Q5_9ROSI)
Solyc01g006700.3	Solyc01g006700.3.1	Protein downstream neighbor of Son (AHRD V3.3 *** A0A0B0NFM1_GOSAR)
Solyc01g017330.2	Solyc01g017330.2.1	Photosystem I P700 chlorophyll a apoprotein A1 (AHRD V3.3 *-* PSAA_NICTO)
Solyc01g050075.1	Solyc01g050075.1.1	protein-l-isoaspartate methyltransferase 2 (AHRD V3.3 --* AT5G50240.1)
Solyc01g094680.3	Solyc01g094680.3.1	Signal peptide peptidase-like protein (AHRD V3.3 *** G7LBR2_MEDTR)
Solyc03g044430.3	Solyc03g044430.3.1	Nicotinate phosphoribosyltransferase family protein (AHRD V3.3 *** B9H6H6_POPTR)
Solyc05g026080.3	Solyc05g026080.3.1	glycine-rich protein (AHRD V3.3 *** AT4G32920.3)
Solyc07g047860.3	Solyc07g047860.3.1	Nuclear pore complex protein NUP133 (AHRD V3.3 *** NU133_ARATH)
Solyc07g052340.3	Solyc07g052340.3.1	3'-5' exonuclease domain protein (AHRD V3.3 *** G7JDJ9_MEDTR)
Solyc08g005030.2	Solyc08g005030.2.1	Basic-leucine zipper (bZIP) transcription factor family protein (AHRD V3.3 --* AT4G35040.4)
Solyc08g007710.3	Solyc08g007710.3.1	ATP synthase subunit b (AHRD V3.3 *** A0A1D1Y2F8_9ARAE)
Solyc08g008130.3	Solyc08g008130.3.1	E3 SUMO-protein ligase pli1 (AHRD V3.3 *** A0A0B0PPF6_GOSAR)
Solyc08g066750.3	Solyc08g066750.3.1	Major facilitator superfamily domain-containing protein (AHRD V3.3 *** A0A0K9PJ16_ZOSMR)
Solyc08g077680.3	Solyc08g077680.3.1	Kinase interacting (KIP1-like) family protein (AHRD V3.3 *** G7K0U4_MEDTR)
Solyc08g079255.1	Solyc08g079255.1.1	Lipid transfer protein (AHRD V3.3 *** I3SGW1_MEDTR)
Solyc09g007750.3	Solyc09g007750.3.1	Kinase family protein (AHRD V3.3 *** D7L8C6_ARALL)
Solyc09g009400.3	Solyc09g009400.3.1	APO protein 3, mitochondrial, putative (AHRD V3.3 *** B9RX46_RICCO)
Solyc09g025270.3	Solyc09g025270.3.1	U-box domain-containing protein 3 (AHRD V3.3 *** W9RQV1_9ROSA)
Solyc10g005750.3	Solyc10g005750.3.1	Calcium-dependent protein kinase (AHRD V3.3 *** A0A0K9PJH9_ZOSMR)
Solyc10g062160.2	Solyc10g062160.2.1	Dynamin, putative (AHRD V3.3 *** B9SKH8_RICCO)
Solyc10g081270.2	Solyc10g081270.2.1	ELMO domain-containing protein A (AHRD V3.3 *** W9SFL1_9ROSA)
Solyc10g085400.2	Solyc10g085400.2.1	D-alanine-D-alanine ligase family (AHRD V3.3 *** AT3G08840.2)
Solyc11g006130.2	Solyc11g006130.2.1	Methyltransferase (AHRD V3.3 *** F1DGA0_COFAR),Pfam:PF13489
Solyc11g011630.2	Solyc11g011630.2.1	SAUR-like auxin-responsive protein family, putative (AHRD V3.3 *** A0A061E5G9_THECC)
Solyc11g012810.2	Solyc11g012810.2.1	Bromo-adjacent-like (BAH) domain protein (AHRD V3.3 *** G7J2X9_MEDTR)
Solyc11g067170.2	Solyc11g067170.2.1	Fatty acyl-CoA reductase (AHRD V3.3 *-* K4D9X4_SOLLC)
Solyc12g015730.2	Solyc12g015730.2.1	Pentatricopeptide repeat-containing protein (AHRD V3.3 *** A0A118JXI6_CYNCS)
Solyc12g045030.2	Solyc12g045030.2.1	NAD(P)-binding Rossmann-fold superfamily protein (AHRD V3.3 *** AT3G55310.1)
Solyc12g096400.2	Solyc12g096400.2.1	Calmodulin-binding family protein (AHRD V3.3 *** B9NA01_POPTR)
Solyc12g099010.2	Solyc12g099010.2.1	protein serine/threonine kinase (AHRD V3.3 *** AT5G18525.1)
Solyc00g090870.3	Solyc00g090870.3.1	SNF1-related protein kinase regulatory subunit beta-2 (AHRD V3.3 *** A0A151TNE8_CAJCA)
Solyc01g098010.3	Solyc01g098010.3.1	Acetyltransferase (GNAT) domain protein (AHRD V3.3 *** G7L0S4_MEDTR)
Solyc02g030230.3	Solyc02g030230.3.1	UDP-glucose 4-epimerase, putative (AHRD V3.3 *** B9SV82_RICCO)
Solyc02g030450.3	Solyc02g030450.3.1	Protein ROOT HAIR DEFECTIVE 3 homolog (AHRD V3.3 *** K4B594_SOLLC)
Solyc02g031980.3	Solyc02g031980.3.1	urease accessory protein D
Solyc02g082910.3	Solyc02g082910.3.1	CoA ligase (AHRD V3.3 *** A0A0K9NMT8_ZOSMR)
Solyc02g091840.3	Solyc02g091840.3.1	Non-specific serine/threonine protein kinase (AHRD V3.3 *** F8WS84_SOLLC)
Solyc03g058470.2	Solyc03g058470.2.1	Ypt/Rab-GAP domain of gyp1p superfamily protein (AHRD V3.3 *** AT2G43490.8)
Solyc03g096080.3	Solyc03g096080.3.1	Protein yippee-like (AHRD V3.3 *** YIPL_SOLTU)
Solyc03g111740.3	Solyc03g111740.3.1	Transducin/WD40 repeat-like superfamily protein (AHRD V3.3 *** AT5G50230.1)
Solyc04g018100.3	Solyc04g018100.3.1	Sodium/hydrogen exchanger, putative, expressed (AHRD V3.3 *** D8L9T1_WHEAT)
Solyc06g051920.3	Solyc06g051920.3.1	Cyclic nucleotide gated channel CNGC5 (AHRD V3.3 *** A0A0B4U1Q6_SOLLC)
Solyc06g074460.3	Solyc06g074460.3.1	basic pentacysteine 4 (AHRD V3.3 --* AT2G21240.2)
Solyc07g007820.3	Solyc07g007820.3.1	ENTH/ANTH/VHS superfamily protein (AHRD V3.3 *** AT5G35200.2)
